# Supplementary material for: Sulfur oxidation and reduction are coupled to nitrogen fixation in the roots of the salt marsh foundation plant Spartina alterniflora
Source: Nat Commun. 2024 Apr 29;15:3607. doi: 10.1038/s41467-024-47646-1 (PMC11059160; doi:10.1038/s41467-024-47646-1)
Supplement: Supplementary file 4 — Supplementary Data 1-10 [file 41467_2024_47646_MOESM4_ESM.xlsx]

## Sheet: Menu
Menu
Data File S1. Sequencing effort and quality of shotgun metagenome and metatranscriptome samples
Data File S2. Taxonomic identity and statistics of binned metagenome-assembled genomes (MAGs)
Data File S3. Copy number of selected genes in the carbon, nitrogen, and sulfur cycles, and terminal oxidases from all metagenome assembled genomes (MAGs)
Data File S4. Mean normalized gene expression of predicted genes from genomospecies 31 (Ca. Thiodiazotropha sp.) by Spartina alterniflora phenotype and compartment.
Data File S5. Mean normalized gene expression of predicted genes from genomospecies 33 (Sedimenticolaceae sp.) by Spartina alterniflora phenotype and compartment.
Data File S6. Mean normalized gene expression of predicted genes from genomospecies 68 (Desulfosarcinaceae sp.) by Spartina alterniflora phenotype and compartment.
Data File S7. Mean normalized gene expression of predicted genes from genomospecies 134 (Desulfosarcinaceae sp.) by Spartina alterniflora phenotype and compartment.
Data File S8. Amplicon dataset of prokaryotic small subunit rRNA from plant root and paired soil/sediment and rhizosphere samples.
Data File S9. List of genera containing species with known sulfur/sulfate reducing and sulfur oxidizing metabolism.
Data File S10. Source and taxonomic identity of genomes used for phylogenetic analysis of the Sedimenticolaceae family

## Sheet: DF S1
#Data File S1. Sequencing effort and quality of shotgun metagenome and metatranscriptome samples
Sample_ID	Location	Year sampled	Compartment	Spartina_phenotype	Depth_cm	Library	Raw sequencing effort (bp)	Filtered eukaryotic-free sequencing effort (bp)1	Percetage retained (%)	Strand-specificity (DNA contamination)2	Mapping to scaffolds (%)3	Mapping to MAGs (%)3
1	Sapelo Island, GA, USA	2018	Sediment	Tall	0-5	Metagenome	7514663584	5713769398	76.0349	NA	19.55	4.28
2	Sapelo Island, GA, USA	2018	Rhizosphere	Tall	0-5	Metagenome	5326659390	3882353730	72.8853	NA	17.21	4.35
3	Sapelo Island, GA, USA	2018	Root	Tall	0-5	Metagenome	7512757964	714453542	9.50987	NA	24.81	6.9
4	Sapelo Island, GA, USA	2018	Sediment	Short	0-5	Metagenome	9729956196	7301061123	75.0369	NA	25.11	8.65
5	Sapelo Island, GA, USA	2018	Rhizosphere	Short	0-5	Metagenome	9217371898	6760680056	73.3472	NA	26.69	9.51
6	Sapelo Island, GA, USA	2018	Root	Short	0-5	Metagenome	10442681934	1416427565	13.5638	NA	42.79	21.03
7	Sapelo Island, GA, USA	2018	Sediment	Tall	0-5	Metagenome	7956883392	5974291130	75.0833	NA	19.19	4.53
8	Sapelo Island, GA, USA	2018	Rhizosphere	Tall	0-5	Metagenome	7018950818	5196900053	74.041	NA	15.67	3.74
9	Sapelo Island, GA, USA	2018	Root	Tall	0-5	Metagenome	6339869390	634906247	10.0145	NA	27.46	4.63
10	Sapelo Island, GA, USA	2018	Sediment	Short	0-5	Metagenome	10720662364	8029506545	74.8975	NA	27.16	10.39
11	Sapelo Island, GA, USA	2018	Rhizosphere	Short	0-5	Metagenome	10362791760	7707169960	74.3735	NA	37.19	16.29
12	Sapelo Island, GA, USA	2018	Root	Short	0-5	Metagenome	11560547920	1807993723	15.6393	NA	44.08	23.2
13	Sapelo Island, GA, USA	2019	Sediment	Tall	0-5	Metagenome	7740229196	5943399526	76.7858	NA	18.11	4.65
14	Sapelo Island, GA, USA	2019	Rhizosphere	Tall	0-5	Metagenome	7573205982	5508798102	72.7406	NA	18.82	4.38
15	Sapelo Island, GA, USA	2019	Root	Tall	0-5	Metagenome	7614955066	2023760814	26.5761	NA	30.67	9.45
16	Sapelo Island, GA, USA	2019	Sediment	Short	0-5	Metagenome	5618384444	4245022965	75.5559	NA	26.09	10.72
17	Sapelo Island, GA, USA	2019	Rhizosphere	Short	0-5	Metagenome	7682243686	5482551062	71.3665	NA	29	13.15
18	Sapelo Island, GA, USA	2019	Root	Short	0-5	Metagenome	9089335978	3490211689	38.399	NA	37.89	24.52
19	Sapelo Island, GA, USA	2019	Sediment	Tall	0-5	Metagenome	12208595526	9281896864	76.0276	NA	9.09	2
20	Sapelo Island, GA, USA	2019	Rhizosphere	Tall	0-5	Metagenome	10174383020	7294351024	71.6933	NA	10.29	2.57
21	Sapelo Island, GA, USA	2019	Root	Tall	0-5	Metagenome	10111506922	1738465358	17.1929	NA	14.07	4.11
22	Sapelo Island, GA, USA	2019	Sediment	Short	0-5	Metagenome	7007991842	5231272226	74.6472	NA	14.99	6.08
23	Sapelo Island, GA, USA	2019	Rhizosphere	Short	0-5	Metagenome	6532658036	4690126452	71.7951	NA	17.02	6.75
24	Sapelo Island, GA, USA	2019	Root	Short	0-5	Metagenome	7974750014	2053015376	25.7439	NA	18.98	7.22
25	Sapelo Island, GA, USA	2020	Root	Short	0-5	Metatranscriptome	30863105346	2302964015	7.46187	97.31	34.06	18.57
26	Sapelo Island, GA, USA	2020	Root	Short	0-5	Metatranscriptome	19934426960	1826300657	9.16154	97.2159	37.13	19.53
27	Sapelo Island, GA, USA	2020	Root	Short	0-5	Metatranscriptome	20806248355	2087168311	10.0314	96.9935	29.72	16.99
28	Sapelo Island, GA, USA	2020	Root	Short	0-5	Metatranscriptome	23758376893	2572872364	10.8293	98.0816	32.88	17.66
29	Sapelo Island, GA, USA	2020	Sediment	Short	0-5	Metatranscriptome	22929624956	14210520869	61.9745	97.6254	15.79	5.69
30	Sapelo Island, GA, USA	2020	Sediment	Short	0-5	Metatranscriptome	27117147316	16712406206	61.6304	97.9081	12.17	4.96
31	Sapelo Island, GA, USA	2020	Sediment	Short	0-5	Metatranscriptome	28172135783	16548446713	58.7405	98.2445	14.45	5.94
32	Sapelo Island, GA, USA	2020	Sediment	Short	0-5	Metatranscriptome	31253726422	17747269350	56.7845	98.3258	12.45	4.72
33	Sapelo Island, GA, USA	2020	Root	Tall	0-5	Metatranscriptome	27071404135	2446821594	9.0384	98.2151	31.45	6.51
34	Sapelo Island, GA, USA	2020	Root	Tall	0-5	Metatranscriptome	18912105686	2152623159	11.3823	99.0624	43.27	7
35	Sapelo Island, GA, USA	2020	Root	Tall	0-5	Metatranscriptome	33193042752	2418009652	7.28469	98.1164	16.04	5.04
36	Sapelo Island, GA, USA	2020	Root	Tall	0-5	Metatranscriptome	25434436425	1942235609	7.63624	98.7347	31.93	2.94
37	Sapelo Island, GA, USA	2020	Sediment	Tall	0-5	Metatranscriptome	23820603413	14563355788	61.1376	96.1459	10.87	2.61
38	Sapelo Island, GA, USA	2020	Sediment	Tall	0-5	Metatranscriptome	24889987272	14792467365	59.4314	97.173	11.27	2.99
39	Sapelo Island, GA, USA	2020	Sediment	Tall	0-5	Metatranscriptome	32065859591	19086446788	59.5226	97.781	10.6	2.81
40	Sapelo Island, GA, USA	2020	Sediment	Tall	0-5	Metatranscriptome	25349906686	15478103427	61.0578	97.8093	11.73	2.77
1. For metatranscriptome samples it also involves removing rRNA sequences
2. A strand-specificity of 50% is indicative of a DNA library, an output between 98-99% of strand specificity is expected for pure RNA samples
3. Percentage based on reads after quality trimming, and removal of host, eukaryotic, and rRNA reads in the case of metatranscriptomic samples

## Sheet: DF S2
#Data File S2. Taxonomic identity and statistics of binned metagenome-assembled genomes (MAGs)
MIGA_output																				GTDB-tk_output
Representative_MAG	Clade	MAG_name	contigs	n50	total_length	longest_sequence	g_c_content	x_content	g_c_skew	a_t_skew	16S rRNA gene	predicted_proteins	average_length	coding_density	codon_table	completeness	contamination	quality_score	miga_classification	GTDB_classification	fastani_reference	fastani_reference_radius	fastani_taxonomy	fastani_ani	fastani_af	closest_placement_reference	closest_placement_radius	closest_placement_taxonomy	closest_placement_ani	closest_placement_af	pplacer_taxonomy	classification_method	note	other_related_references(genome_id,species_name,radius,ANI,AF)	aa_percent	translation_table	red_value	warnings
No	gsp_1	Spart_001_MAG	478	6567	2811112	27177	60.8134	0.0270356	0.191046	-0.116378	Absent	3217	259.155	88.972	11	84.9	3.8	65.9	d:Bacteria p:Proteobacteria c:Alphaproteobacteria o:Rhodobacterales	d__Bacteria;p__Proteobacteria;c__Alphaproteobacteria;o__Rhodobacterales;f__Rhodobacteraceae;g__Muriiphilus;s__	N/A	N/A	N/A	N/A	N/A	N/A	N/A	N/A	N/A	N/A	d__Bacteria;p__Proteobacteria;c__Alphaproteobacteria;o__Rhodobacterales;f__Rhodobacteraceae;g__Muriiphilus;s__	ANI	classification based on placement in class-level tree	GCA_001873585.1, s__Muriiphilus sp001873585, 95.0, 78.6, 0.33; GCF_014640115.1, s__Muriiphilus lacisalsi, 95.0, 78.5, 0.44; GCF_900177545.1, s__Muriiphilus sp900177545, 95.0, 78.43, 0.46; GCF_008086115.1, s__Muriiphilus fusiformis, 95.0, 78.39, 0.45; GCA_002746935.1, s__Muriiphilus sp002746935, 95.0, 78.27, 0.33; GCA_003694465.1, s__Muriiphilus sp003694465, 95.0, 77.81, 0.37	74.9	11	0.959308	N/A
No	gsp_1	Spart_002_MAG	781	6180	3503328	28158	60.7938	0.0220647	-0.161564	-0.154129	Absent	4178	247.603	88.5859	11	88.7	3.8	69.7	d:Bacteria p:Proteobacteria c:Alphaproteobacteria o:Rhodobacterales	d__Bacteria;p__Proteobacteria;c__Alphaproteobacteria;o__Rhodobacterales;f__Rhodobacteraceae;g__Muriiphilus;s__	N/A	N/A	N/A	N/A	N/A	N/A	N/A	N/A	N/A	N/A	d__Bacteria;p__Proteobacteria;c__Alphaproteobacteria;o__Rhodobacterales;f__Rhodobacteraceae;g__Muriiphilus;s__	ANI	classification based on placement in class-level tree	GCF_014640115.1, s__Muriiphilus lacisalsi, 95.0, 78.54, 0.43; GCF_008086115.1, s__Muriiphilus fusiformis, 95.0, 78.49, 0.4; GCF_900177545.1, s__Muriiphilus sp900177545, 95.0, 78.39, 0.42; GCA_001873585.1, s__Muriiphilus sp001873585, 95.0, 78.37, 0.37; GCA_002746935.1, s__Muriiphilus sp002746935, 95.0, 77.98, 0.31; GCA_003694465.1, s__Muriiphilus sp003694465, 95.0, 77.8, 0.37	78.65	11	0.958706	N/A
No	gsp_1	Spart_003_MAG	452	7947	3094776	28272	60.9925	0.0146376	0.209792	-0.187376	Absent	3426	268.759	89.2569	11	83	2.8	69	d:Bacteria p:Proteobacteria c:Alphaproteobacteria o:Rhodobacterales	d__Bacteria;p__Proteobacteria;c__Alphaproteobacteria;o__Rhodobacterales;f__Rhodobacteraceae;g__Muriiphilus;s__	N/A	N/A	N/A	N/A	N/A	N/A	N/A	N/A	N/A	N/A	d__Bacteria;p__Proteobacteria;c__Alphaproteobacteria;o__Rhodobacterales;f__Rhodobacteraceae;g__Muriiphilus;s__	ANI	classification based on placement in class-level tree	GCF_014640115.1, s__Muriiphilus lacisalsi, 95.0, 78.71, 0.46; GCF_008086115.1, s__Muriiphilus fusiformis, 95.0, 78.56, 0.45; GCF_900177545.1, s__Muriiphilus sp900177545, 95.0, 78.51, 0.45; GCA_001873585.1, s__Muriiphilus sp001873585, 95.0, 78.37, 0.41; GCA_002746935.1, s__Muriiphilus sp002746935, 95.0, 78.15, 0.33; GCA_003694465.1, s__Muriiphilus sp003694465, 95.0, 78.01, 0.43	80.56	11	0.9588	N/A
No	gsp_1	Spart_004_MAG	429	10682	3639656	40985	60.3806	0.00609948	-0.322709	-0.0560329	Present	3786	277.082	86.4669	11	93.4	1.9	83.9	d:Bacteria p:Proteobacteria c:Alphaproteobacteria o:Rhodobacterales	d__Bacteria;p__Proteobacteria;c__Alphaproteobacteria;o__Rhodobacterales;f__Rhodobacteraceae;g__Muriiphilus;s__	N/A	N/A	N/A	N/A	N/A	N/A	N/A	N/A	N/A	N/A	d__Bacteria;p__Proteobacteria;c__Alphaproteobacteria;o__Rhodobacterales;f__Rhodobacteraceae;g__Muriiphilus;s__	ANI	classification based on placement in class-level tree	GCF_008086115.1, s__Muriiphilus fusiformis, 95.0, 78.67, 0.4; GCF_014640115.1, s__Muriiphilus lacisalsi, 95.0, 78.63, 0.43; GCF_900177545.1, s__Muriiphilus sp900177545, 95.0, 78.47, 0.42; GCA_001873585.1, s__Muriiphilus sp001873585, 95.0, 78.37, 0.46; GCA_002746935.1, s__Muriiphilus sp002746935, 95.0, 78.13, 0.35; GCA_003694465.1, s__Muriiphilus sp003694465, 95.0, 78.09, 0.45	88.44	11	0.959002	N/A
No	gsp_1	Spart_005_MAG	949	2870	2389858	12141	60.864	0.0102935	-0.00508744	-0.396238	Absent	3259	216.923	88.744	11	69.8	1.9	60.3	d:Bacteria p:Proteobacteria c:Alphaproteobacteria o:Rhodobacterales	d__Bacteria;p__Proteobacteria;c__Alphaproteobacteria;o__Rhodobacterales;f__Rhodobacteraceae;g__Muriiphilus;s__	N/A	N/A	N/A	N/A	N/A	N/A	N/A	N/A	N/A	N/A	d__Bacteria;p__Proteobacteria;c__Alphaproteobacteria;o__Rhodobacterales;f__Rhodobacteraceae;g__Muriiphilus;s__	taxonomic classification defined by topology and ANI	classification based on placement in class-level tree	GCA_001873585.1, s__Muriiphilus sp001873585, 95.0, 79.09, 0.34; GCF_014640115.1, s__Muriiphilus lacisalsi, 95.0, 78.77, 0.57; GCF_008086115.1, s__Muriiphilus fusiformis, 95.0, 78.74, 0.48; GCF_900177545.1, s__Muriiphilus sp900177545, 95.0, 78.64, 0.51; GCA_002746935.1, s__Muriiphilus sp002746935, 95.0, 77.87, 0.41; GCA_003694465.1, s__Muriiphilus sp003694465, 95.0, 77.84, 0.28	61.48	11	0.959417	Genome not assigned to closest species as it falls outside its pre-defined ANI radius
No	gsp_1	Spart_006_MAG	303	15230	3266119	63929	60.9473	0.0303724	-0.302671	-0.210112	Absent	3467	280.92	89.4595	11	91.5	0.9	87	d:Bacteria p:Proteobacteria c:Alphaproteobacteria o:Rhodobacterales	d__Bacteria;p__Proteobacteria;c__Alphaproteobacteria;o__Rhodobacterales;f__Rhodobacteraceae;g__Muriiphilus;s__	N/A	N/A	N/A	N/A	N/A	N/A	N/A	N/A	N/A	N/A	d__Bacteria;p__Proteobacteria;c__Alphaproteobacteria;o__Rhodobacterales;f__Rhodobacteraceae;g__Muriiphilus;s__	ANI	classification based on placement in class-level tree	GCF_014640115.1, s__Muriiphilus lacisalsi, 95.0, 78.6, 0.47; GCF_900177545.1, s__Muriiphilus sp900177545, 95.0, 78.52, 0.44; GCF_008086115.1, s__Muriiphilus fusiformis, 95.0, 78.48, 0.43; GCA_001873585.1, s__Muriiphilus sp001873585, 95.0, 78.45, 0.47; GCA_002746935.1, s__Muriiphilus sp002746935, 95.0, 78.05, 0.37; GCA_003694465.1, s__Muriiphilus sp003694465, 95.0, 77.99, 0.48	88.5	11	0.959122	N/A
Yes	gsp_1	Spart_007_MAG	481	10032	3396100	49505	60.9028	0.0346868	-0.306191	-0.0410459	Absent	3760	268.895	89.3122	11	93.4	0.9	88.9	d:Bacteria p:Proteobacteria c:Alphaproteobacteria o:Rhodobacterales	d__Bacteria;p__Proteobacteria;c__Alphaproteobacteria;o__Rhodobacterales;f__Rhodobacteraceae;g__Muriiphilus;s__	N/A	N/A	N/A	N/A	N/A	N/A	N/A	N/A	N/A	N/A	d__Bacteria;p__Proteobacteria;c__Alphaproteobacteria;o__Rhodobacterales;f__Rhodobacteraceae;g__Muriiphilus;s__	ANI	classification based on placement in class-level tree	GCF_014640115.1, s__Muriiphilus lacisalsi, 95.0, 78.41, 0.45; GCA_001873585.1, s__Muriiphilus sp001873585, 95.0, 78.38, 0.44; GCF_008086115.1, s__Muriiphilus fusiformis, 95.0, 78.35, 0.42; GCF_900177545.1, s__Muriiphilus sp900177545, 95.0, 78.3, 0.42; GCA_002746935.1, s__Muriiphilus sp002746935, 95.0, 77.99, 0.33; GCA_003694465.1, s__Muriiphilus sp003694465, 95.0, 77.94, 0.45	84.77	11	0.958943	N/A
No	gsp_10	Spart_008_MAG	807	2784	2007720	10731	65.7185	0.0771024	0.153701	-0.779339	Absent	2679	222.458	89.051	11	60.4	0.9	55.9	d:Bacteria p:Proteobacteria c:Alphaproteobacteria	d__Bacteria;p__Proteobacteria;c__Alphaproteobacteria;o__Kiloniellales;f__CECT-8803;g__Limibacillus;s__	N/A	N/A	N/A	N/A	N/A	GCF_014191775.1	95	d__Bacteria;p__Proteobacteria;c__Alphaproteobacteria;o__Kiloniellales;f__CECT-8803;g__Limibacillus;s__Limibacillus halophilus	77.28	0.22	d__Bacteria;p__Proteobacteria;c__Alphaproteobacteria;o__Kiloniellales;f__CECT-8803;g__Limibacillus;s__	taxonomic classification defined by topology and ANI	classification based on placement in class-level tree	N/A	54.94	11	0.848613	N/A
No	gsp_10	Spart_009_MAG	307	12508	2702601	52272	65.8223	0.0250869	-0.0468825	-0.0782733	Absent	2854	284.845	90.2405	11	90.6	0.9	86.1	d:Bacteria p:Proteobacteria c:Alphaproteobacteria	d__Bacteria;p__Proteobacteria;c__Alphaproteobacteria;o__Kiloniellales;f__CECT-8803;g__Limibacillus;s__	N/A	N/A	N/A	N/A	N/A	GCF_014191775.1	95	d__Bacteria;p__Proteobacteria;c__Alphaproteobacteria;o__Kiloniellales;f__CECT-8803;g__Limibacillus;s__Limibacillus halophilus	77.01	0.18	d__Bacteria;p__Proteobacteria;c__Alphaproteobacteria;o__Kiloniellales;f__CECT-8803;g__Limibacillus;s__	taxonomic classification defined by topology and ANI	classification based on placement in class-level tree	N/A	86.2	11	0.854895	N/A
Yes	gsp_10	Spart_010_MAG	128	62541	3107473	210965	65.3559	0.0109735	-0.180559	-0.0224791	Present	3027	307.876	89.9709	11	99.1	0.9	94.6	d:Bacteria p:Proteobacteria c:Alphaproteobacteria	d__Bacteria;p__Proteobacteria;c__Alphaproteobacteria;o__Kiloniellales;f__CECT-8803;g__Limibacillus;s__	N/A	N/A	N/A	N/A	N/A	GCF_014191775.1	95	d__Bacteria;p__Proteobacteria;c__Alphaproteobacteria;o__Kiloniellales;f__CECT-8803;g__Limibacillus;s__Limibacillus halophilus	77.23	0.17	d__Bacteria;p__Proteobacteria;c__Alphaproteobacteria;o__Kiloniellales;f__CECT-8803;g__Limibacillus;s__	taxonomic classification defined by topology and ANI	classification based on placement in class-level tree	N/A	94.52	11	0.849278	N/A
Yes	gsp_100	Spart_011_MAG	1064	4717	4202891	18812	57.1835	0.117229	0.161524	-0.555201	Absent	4621	263.164	86.8033	11	72.6	0.9	68.1	d:Bacteria p:Proteobacteria c:Deltaproteobacteria	d__Bacteria;p__Desulfobacterota;c__Desulfobacteria;o__Desulfobacterales;f__Desulfosarcinaceae;g__UBA2230;s__	N/A	N/A	N/A	N/A	N/A	GCA_002348005.1	95	d__Bacteria;p__Desulfobacterota;c__Desulfobacteria;o__Desulfobacterales;f__Desulfosarcinaceae;g__UBA2230;s__UBA2230 sp002348005	76.81	0.07	d__Bacteria;p__Desulfobacterota;c__Desulfobacteria;o__Desulfobacterales;f__Desulfosarcinaceae;g__UBA2230;s__	taxonomic classification defined by topology and ANI	classification based on placement in class-level tree	N/A	63.01	11	0.881346	N/A
Yes	gsp_101	Spart_012_MAG	566	7303	3281430	41012	57.2614	0.0904179	0.0571051	-0.865422	Absent	3352	276.069	84.6018	11	84.9	1.9	75.4	d:Bacteria p:Proteobacteria c:Deltaproteobacteria	d__Bacteria;p__Desulfobacterota;c__Desulfobulbia;o__Desulfobulbales;f__Desulfurivibrionaceae;g__;s__	N/A	N/A	N/A	N/A	N/A	N/A	N/A	N/A	N/A	N/A	d__Bacteria;p__Desulfobacterota;c__Desulfobulbia;o__Desulfobulbales;f__Desulfurivibrionaceae;g__;s__	taxonomic novelty determined using RED	classification based on placement in class-level tree	N/A	74.23	11	0.788735	N/A
Yes	gsp_102	Spart_013_MAG	977	3333	2851612	11738	45.5358	0.0949989	-0.215171	-0.789127	Present	3539	248.6	92.5578	11	69.8	2.8	55.8	d:Bacteria p:Bacteroidetes c:Cytophagia o:Cytophagales	d__Bacteria;p__Bacteroidota;c__Bacteroidia;o__Cytophagales;f__Cyclobacteriaceae;g__;s__	N/A	N/A	N/A	N/A	N/A	N/A	N/A	N/A	N/A	N/A	d__Bacteria;p__Bacteroidota;c__Bacteroidia;o__Cytophagales;f__Cyclobacteriaceae;g__;s__	taxonomic novelty determined using RED	classification based on placement in class-level tree	N/A	66.56	11	0.815517	N/A
Yes	gsp_103	Spart_014_MAG	916	5226	3805547	23709	39.3643	0.12897	-0.410206	-0.664696	Absent	4099	272.264	87.9775	11	70.8	2.8	56.8	d:Bacteria p:Calditrichaeota c:Calditrichae	d__Bacteria;p__Calditrichota;c__Calditrichia;o__Calditrichales;f__Calditrichaceae;g__JAFGKZ01;s__	N/A	N/A	N/A	N/A	N/A	GCA_016928315.1	95	d__Bacteria;p__Calditrichota;c__Calditrichia;o__Calditrichales;f__Calditrichaceae;g__JAFGKZ01;s__JAFGKZ01 sp016928315	77.07	0.18	d__Bacteria;p__Calditrichota;c__Calditrichia;o__Calditrichales;f__Calditrichaceae;g__JAFGKZ01;s__	taxonomic classification defined by topology and ANI	classification based on placement in class-level tree	N/A	65.75	11	0.900432	N/A
Yes	gsp_104	Spart_015_MAG	1061	4350	3965580	33677	42.2032	0.115141	0.0104565	-0.248301	Absent	4346	264.555	86.9802	11	77.4	3.8	58.4	d:Bacteria p:Firmicutes	d__Bacteria;p__Calditrichota;c__Calditrichia;o__RBG-13-44-9;f__RBG-13-44-9;g__;s__	N/A	N/A	N/A	N/A	N/A	GCA_016934605.1	95	d__Bacteria;p__Calditrichota;c__Calditrichia;o__RBG-13-44-9;f__RBG-13-44-9;g__RQOF01;s__RQOF01 sp003854955	75.16	0.04	d__Bacteria;p__Calditrichota;c__Calditrichia;o__RBG-13-44-9;f__RBG-13-44-9;g__;s__	taxonomic classification defined by topology and ANI	classification based on placement in class-level tree	N/A	69.58	11	0.805812	N/A
Yes	gsp_105	Spart_016_MAG	449	13403	4693457	58920	57.6063	0.0576121	0.217663	-0.291999	Present	4333	308.745	85.5101	11	89.6	3.8	70.6	d:Bacteria p:Acidobacteria	d__Bacteria;p__Acidobacteriota;c__Acidobacteriae;o__UBA7540;f__UBA7540;g__SCRD01;s__	N/A	N/A	N/A	N/A	N/A	GCA_004298155.1	95	d__Bacteria;p__Acidobacteriota;c__Acidobacteriae;o__UBA7540;f__UBA7540;g__SCRD01;s__SCRD01 sp004298155	77.58	0.28	d__Bacteria;p__Acidobacteriota;c__Acidobacteriae;o__UBA7540;f__UBA7540;g__SCRD01;s__	taxonomic classification defined by topology and ANI	classification based on placement in class-level tree	GCA_011388475.1, s__SCRD01 sp011388475, 95.0, 77.16, 0.25	84.79	11	0.917876	N/A
Yes	gsp_106	Spart_017_MAG	884	7845	5708852	32750	65.7643	0.0841851	0.318108	-0.563683	Absent	5242	324.566	89.4071	11	88.7	6.6	55.7	d:Bacteria p:Chloroflexi	d__Bacteria;p__Chloroflexota;c__Anaerolineae;o__JAAYZQ01;f__JAAYZQ01;g__JAFGIA01;s__	N/A	N/A	N/A	N/A	N/A	GCA_016929795.1	95	d__Bacteria;p__Chloroflexota;c__Anaerolineae;o__JAAYZQ01;f__JAAYZQ01;g__JAFGIA01;s__JAFGIA01 sp016929795	77.44	0.28	d__Bacteria;p__Chloroflexota;c__Anaerolineae;o__JAAYZQ01;f__JAAYZQ01;g__JAFGIA01;s__	taxonomic classification defined by topology and ANI	classification based on placement in class-level tree	N/A	75.18	11	0.846224	N/A
Yes	gsp_107	Spart_018_MAG	242	24927	3558648	111407	59.5999	0.024869	0.467432	0.00514712	Present	3556	300.759	90.1605	11	91.5	1.9	82	d:Bacteria p:Chloroflexi c:Anaerolineae	d__Bacteria;p__Chloroflexota;c__Anaerolineae;o__Anaerolineales;f__E44-bin32;g__E44-bin32;s__	N/A	N/A	N/A	N/A	N/A	N/A	N/A	N/A	N/A	N/A	d__Bacteria;p__Chloroflexota;c__Anaerolineae;o__Anaerolineales;f__E44-bin32;g__E44-bin32;s__	taxonomic novelty determined using RED	classification based on placement in class-level tree	N/A	83.92	11	0.893347	N/A
Yes	gsp_108	Spart_019_MAG	772	3384	2342317	14746	53.5606	0.136403	0.325214	-0.623945	Absent	2847	243.548	88.8072	11	70.8	0.9	66.3	d:Bacteria p:Proteobacteria	d__Bacteria;p__Desulfobacterota;c__Desulfobulbia;o__Desulfobulbales;f__Desulfocapsaceae;g__JABDQA01;s__	N/A	N/A	N/A	N/A	N/A	N/A	N/A	N/A	N/A	N/A	d__Bacteria;p__Desulfobacterota;c__Desulfobulbia;o__Desulfobulbales;f__Desulfocapsaceae;g__JABDQA01;s__	taxonomic novelty determined using RED	classification based on placement in class-level tree	N/A	56.83	11	0.938016	N/A
Yes	gsp_109	Spart_020_MAG	1118	1807	2014464	47793	52.5296	0.0643844	0.121528	-0.405741	Absent	2842	212.382	89.8886	11	58.5	0.9	54	d:Bacteria p:Proteobacteria c:Deltaproteobacteria	d__Bacteria;p__Desulfobacterota;c__DSM-4660;o__Desulfatiglandales;f__Desulfatiglandaceae;g__B46-G9;s__	N/A	N/A	N/A	N/A	N/A	GCA_003646815.1	95	d__Bacteria;p__Desulfobacterota;c__DSM-4660;o__Desulfatiglandales;f__Desulfatiglandaceae;g__B46-G9;s__B46-G9 sp003646815	77.69	0.32	d__Bacteria;p__Desulfobacterota;c__DSM-4660;o__Desulfatiglandales;f__Desulfatiglandaceae;g__B46-G9;s__	taxonomic classification defined by topology and ANI	classification based on placement in class-level tree	N/A	45.85	11	0.91298	N/A
No	gsp_11	Spart_021_MAG	234	39392	5054881	130582	47.4011	0.00431266	-0.622478	0.615161	Absent	4620	309.187	84.7761	11	97.2	0.9	92.7	d:Bacteria p:Proteobacteria c:Gammaproteobacteria o:Oceanospirillales	d__Bacteria;p__Proteobacteria;c__Gammaproteobacteria;o__Pseudomonadales;f__Natronospirillaceae;g__Reinekea;s__	N/A	N/A	N/A	N/A	N/A	GCF_000153185.1	95	d__Bacteria;p__Proteobacteria;c__Gammaproteobacteria;o__Pseudomonadales;f__Natronospirillaceae;g__Reinekea;s__Reinekea blandensis	77.57	0.09	d__Bacteria;p__Proteobacteria;c__Gammaproteobacteria;o__Pseudomonadales;f__Natronospirillaceae;g__Reinekea;s__	taxonomic classification defined by topology and ANI	classification based on placement in class-level tree	GCF_015687175.1, s__Reinekea sp015687175, 95.0, 77.28, 0.1; GCF_004341165.1, s__Reinekea marinisedimentorum, 95.0, 77.16, 0.08; GCF_018860385.1, s__Reinekea forsetii_A, 95.0, 77.02, 0.07; GCF_002795845.1, s__Reinekea forsetii, 95.0, 76.82, 0.06; GCF_008041945.1, s__Reinekea thalattae, 95.0, 76.75, 0.08	95.55	11	0.960053	N/A
No	gsp_11	Spart_022_MAG	416	17838	4797764	75641	47.3479	0.0161325	-0.263862	-0.178218	Absent	4630	294.952	85.3916	11	95.3	0.9	90.8	d:Bacteria p:Proteobacteria c:Gammaproteobacteria o:Oceanospirillales	d__Bacteria;p__Proteobacteria;c__Gammaproteobacteria;o__Pseudomonadales;f__Natronospirillaceae;g__Reinekea;s__	N/A	N/A	N/A	N/A	N/A	GCF_000153185.1	95	d__Bacteria;p__Proteobacteria;c__Gammaproteobacteria;o__Pseudomonadales;f__Natronospirillaceae;g__Reinekea;s__Reinekea blandensis	77.32	0.1	d__Bacteria;p__Proteobacteria;c__Gammaproteobacteria;o__Pseudomonadales;f__Natronospirillaceae;g__Reinekea;s__	taxonomic classification defined by topology and ANI	classification based on placement in class-level tree	GCF_015687175.1, s__Reinekea sp015687175, 95.0, 77.27, 0.1; GCF_004341165.1, s__Reinekea marinisedimentorum, 95.0, 77.09, 0.08; GCF_018860385.1, s__Reinekea forsetii_A, 95.0, 77.06, 0.06; GCF_002795845.1, s__Reinekea forsetii, 95.0, 76.96, 0.05; GCF_008041945.1, s__Reinekea thalattae, 95.0, 76.76, 0.07	91.08	11	0.960038	N/A
Yes	gsp_11	Spart_023_MAG	199	39804	4604657	130232	47.2987	0.0138121	0.389358	-0.395308	Absent	4262	304.458	84.5406	11	97.2	0.9	92.7	d:Bacteria p:Proteobacteria c:Gammaproteobacteria o:Oceanospirillales	d__Bacteria;p__Proteobacteria;c__Gammaproteobacteria;o__Pseudomonadales;f__Natronospirillaceae;g__Reinekea;s__	N/A	N/A	N/A	N/A	N/A	GCF_000153185.1	95	d__Bacteria;p__Proteobacteria;c__Gammaproteobacteria;o__Pseudomonadales;f__Natronospirillaceae;g__Reinekea;s__Reinekea blandensis	77.38	0.1	d__Bacteria;p__Proteobacteria;c__Gammaproteobacteria;o__Pseudomonadales;f__Natronospirillaceae;g__Reinekea;s__	taxonomic classification defined by topology and ANI	classification based on placement in class-level tree	GCF_015687175.1, s__Reinekea sp015687175, 95.0, 77.36, 0.11; GCF_004341165.1, s__Reinekea marinisedimentorum, 95.0, 77.15, 0.08; GCF_018860385.1, s__Reinekea forsetii_A, 95.0, 77.02, 0.06; GCF_002795845.1, s__Reinekea forsetii, 95.0, 76.81, 0.05; GCF_008041945.1, s__Reinekea thalattae, 95.0, 76.79, 0.08	96.05	11	0.96015	N/A
Yes	gsp_110	Spart_024_MAG	570	11400	4805325	49945	48.06	0.083345	0.416465	-0.248048	Absent	4888	278.185	84.8914	11	85.8	1.9	76.3	d:Bacteria p:Proteobacteria c:Deltaproteobacteria	d__Bacteria;p__Desulfobacterota;c__Desulfobacteria;o__Desulfobacterales;f__;g__;s__	N/A	N/A	N/A	N/A	N/A	N/A	N/A	N/A	N/A	N/A	d__Bacteria;p__Desulfobacterota;c__Desulfobacteria;o__Desulfobacterales;f__;g__;s__	taxonomic novelty determined using RED	classification based on placement in class-level tree	N/A	76.17	11	0.733521	N/A
Yes	gsp_111	Spart_025_MAG	705	3248	1867273	15470	54.005	0.0670496	0.366414	0.224719	Present	2130	214.974	73.5664	11	78.3	4.7	54.8	d:Bacteria p:Chloroflexi c:Dehalococcoidia	d__Bacteria;p__Chloroflexota;c__Dehalococcoidia;o__Dehalococcoidales;f__UBA5760;g__UBA5760;s__	N/A	N/A	N/A	N/A	N/A	N/A	N/A	N/A	N/A	N/A	d__Bacteria;p__Chloroflexota;c__Dehalococcoidia;o__Dehalococcoidales;f__UBA5760;g__UBA5760;s__	ANI	classification based on placement in class-level tree	GCA_011176655.1, s__UBA5760 sp011176655, 95.0, 79.97, 0.38; GCA_016931015.1, s__UBA5760 sp016931015, 95.0, 78.74, 0.38; GCA_015222205.1, s__UBA5760 sp015222205, 95.0, 77.45, 0.18; GCA_002418895.1, s__UBA5760 sp002418895, 95.0, 76.38, 0.11; GCA_018399795.1, s__UBA5760 sp018399795, 95.0, 75.3, 0.06	59.83	11	0.940747	N/A
Yes	gsp_112	Spart_026_MAG	420	27886	4741716	99520	68.271	0.0282598	-0.328338	0.073978	Present	4374	323.898	89.634	11	84	5.7	55.5	d:Bacteria p:Gemmatimonadetes	d__Bacteria;p__Gemmatimonadota;c__Gemmatimonadetes;o__Longimicrobiales;f__RSA9;g__;s__	N/A	N/A	N/A	N/A	N/A	GCA_007126035.1	95	d__Bacteria;p__Gemmatimonadota;c__Gemmatimonadetes;o__Longimicrobiales;f__RSA9;g__SLCC01;s__SLCC01 sp007126035	76.37	0.17	d__Bacteria;p__Gemmatimonadota;c__Gemmatimonadetes;o__Longimicrobiales;f__RSA9;g__;s__	taxonomic classification defined by topology and ANI	classification based on placement in class-level tree	N/A	75.48	11	0.741	N/A
Yes	gsp_113	Spart_027_MAG	811	3188	2035437	14935	53.4388	0.0658335	0.139007	-0.642909	Absent	2698	225.028	89.4832	11	83	4.7	59.5	d:Bacteria p:Proteobacteria	d__Bacteria;p__Desulfobacterota;c__BSN033;o__B13-G15;f__RBG-16-54-18;g__JAFGNJ01;s__	N/A	N/A	N/A	N/A	N/A	GCA_016927065.1	95	d__Bacteria;p__Desulfobacterota;c__BSN033;o__B13-G15;f__RBG-16-54-18;g__JAFGNJ01;s__JAFGNJ01 sp016927065	79.07	0.49	d__Bacteria;p__Desulfobacterota;c__BSN033;o__B13-G15;f__RBG-16-54-18;g__JAFGNJ01;s__	taxonomic classification defined by topology and ANI	classification based on placement in class-level tree	N/A	58.28	11	0.857778	Genome has more than 11.7% of markers with multiple hits
Yes	gsp_114	Spart_028_MAG	502	9440	3809079	46154	68.7206	0.049277	0.503778	-0.164336	Absent	3690	311.417	90.5043	11	67.9	2.8	53.9	d:Bacteria p:Gemmatimonadetes	d__Bacteria;p__Gemmatimonadota;c__Gemmatimonadetes;o__Longimicrobiales;f__RSA9;g__;s__	N/A	N/A	N/A	N/A	N/A	GCA_007126035.1	95	d__Bacteria;p__Gemmatimonadota;c__Gemmatimonadetes;o__Longimicrobiales;f__RSA9;g__SLCC01;s__SLCC01 sp007126035	77.03	0.12	d__Bacteria;p__Gemmatimonadota;c__Gemmatimonadetes;o__Longimicrobiales;f__RSA9;g__;s__	taxonomic classification defined by topology and ANI	classification based on placement in class-level tree	N/A	67.3	11	0.739643	N/A
Yes	gsp_115	Spart_029_MAG	136	33908	2494142	93910	60.8097	0.0313134	-0.446963	0.10957	Absent	2671	285.34	91.672	11	97.2	1.9	87.7	d:Bacteria p:Proteobacteria c:Gammaproteobacteria	d__Bacteria;p__Proteobacteria;c__Gammaproteobacteria;o__Acidiferrobacterales;f__SZUA-150;g__;s__	N/A	N/A	N/A	N/A	N/A	GCA_003228915.1	95	d__Bacteria;p__Proteobacteria;c__Gammaproteobacteria;o__Acidiferrobacterales;f__SZUA-150;g__SZUA-150;s__SZUA-150 sp003228915	75.65	0.03	d__Bacteria;p__Proteobacteria;c__Gammaproteobacteria;o__Acidiferrobacterales;f__SZUA-150;g__;s__	taxonomic classification defined by topology and ANI	classification based on placement in class-level tree	N/A	89.95	11	0.730086	N/A
Yes	gsp_116	Spart_030_MAG	319	9254	2450199	34865	45.5785	0.0896254	0.136824	-0.213659	Present	2708	272.411	90.3221	11	74.5	3.8	55.5	d:Bacteria p:Proteobacteria c:Gammaproteobacteria	d__Bacteria;p__Proteobacteria;c__Gammaproteobacteria;o__Chromatiales;f__Sedimenticolaceae;g__JABDQZ01;s__	N/A	N/A	N/A	N/A	N/A	GCA_013041975.1	95	d__Bacteria;p__Proteobacteria;c__Gammaproteobacteria;o__Chromatiales;f__Sedimenticolaceae;g__JABDQZ01;s__JABDQZ01 sp013041975	77.63	0.18	d__Bacteria;p__Proteobacteria;c__Gammaproteobacteria;o__Chromatiales;f__Sedimenticolaceae;g__JABDQZ01;s__	taxonomic classification defined by topology and ANI	classification based on placement in class-level tree	N/A	73.13	11	0.927492	N/A
Yes	gsp_117	Spart_031_MAG	636	6222	3582039	21654	63.4117	0.0524282	-0.0581571	-0.81428	Absent	3653	287.34	87.9097	11	75.5	2.8	61.5	d:Bacteria p:Chloroflexi	d__Bacteria;p__Chloroflexota;c__Anaerolineae;o__Aggregatilineales;f__UBA3940;g__DRKO01;s__	N/A	N/A	N/A	N/A	N/A	GCA_011051745.1	95	d__Bacteria;p__Chloroflexota;c__Anaerolineae;o__Aggregatilineales;f__UBA3940;g__DRKO01;s__DRKO01 sp011051745	76.95	0.2	d__Bacteria;p__Chloroflexota;c__Anaerolineae;o__Aggregatilineales;f__UBA3940;g__DRKO01;s__	taxonomic classification defined by topology and ANI	classification based on placement in class-level tree	N/A	69.88	11	0.867949	N/A
Yes	gsp_118	Spart_032_MAG	161	28620	2668266	76231	44.9667	0.0673471	0.0458398	-0.659205	Absent	2884	280.552	90.9705	11	95.3	1.9	85.8	d:Bacteria p:Proteobacteria c:Gammaproteobacteria	d__Bacteria;p__Proteobacteria;c__Gammaproteobacteria;o__UBA6429;f__UBA6429;g__;s__	N/A	N/A	N/A	N/A	N/A	N/A	N/A	N/A	N/A	N/A	d__Bacteria;p__Proteobacteria;c__Gammaproteobacteria;o__UBA6429;f__UBA6429;g__;s__	taxonomic classification fully defined by topology	classification based on placement in class-level tree	N/A	93.57	11	0.796863	N/A
Yes	gsp_119	Spart_033_MAG	553	5439	2860402	22328	51.3574	0.100336	0.233828	-0.573318	Absent	3094	275.418	89.373	11	64.2	1.9	54.7	d:Bacteria p:Proteobacteria c:Deltaproteobacteria	d__Bacteria;p__Desulfobacterota;c__Desulfobacteria;o__Desulfobacterales;f__B30-G6;g__;s__	N/A	N/A	N/A	N/A	N/A	GCA_003647375.1	95	d__Bacteria;p__Desulfobacterota;c__Desulfobacteria;o__Desulfobacterales;f__B30-G6;g__B30-G6;s__B30-G6 sp003647375	76.61	0.06	d__Bacteria;p__Desulfobacterota;c__Desulfobacteria;o__Desulfobacterales;f__B30-G6;g__;s__	taxonomic classification defined by topology and ANI	classification based on placement in class-level tree	N/A	59.05	11	0.820363	N/A
No	gsp_12	Spart_034_MAG	325	23212	4956163	103859	60.1618	0.0240509	0.562528	-0.166933	Present	4410	332.407	88.733	11	93.4	3.8	74.4	d:Bacteria p:Acidobacteria	d__Bacteria;p__Acidobacteriota;c__UBA6911;o__RPQK01;f__;g__;s__	N/A	N/A	N/A	N/A	N/A	N/A	N/A	N/A	N/A	N/A	d__Bacteria;p__Acidobacteriota;c__UBA6911;o__RPQK01;f__;g__;s__	taxonomic novelty determined using RED	classification based on placement in class-level tree	N/A	86.5	11	0.698564	N/A
No	gsp_12	Spart_035_MAG	946	4245	3418699	20175	60.1971	0.0335215	0.14563	-0.590414	Absent	3878	261.076	88.8456	11	67.9	2.8	53.9	d:Bacteria p:Acidobacteria	d__Bacteria;p__Acidobacteriota;c__UBA6911;o__RPQK01;f__;g__;s__	N/A	N/A	N/A	N/A	N/A	N/A	N/A	N/A	N/A	N/A	d__Bacteria;p__Acidobacteriota;c__UBA6911;o__RPQK01;f__;g__;s__	taxonomic novelty determined using RED	classification based on placement in class-level tree	N/A	55.48	11	0.702145	N/A
Yes	gsp_12	Spart_036_MAG	180	72828	5279423	670661	60.22	0.00805012	0.638071	-0.364402	Absent	4525	345.391	88.8106	11	95.3	3.8	76.3	d:Bacteria p:Acidobacteria	d__Bacteria;p__Acidobacteriota;c__UBA6911;o__RPQK01;f__;g__;s__	N/A	N/A	N/A	N/A	N/A	N/A	N/A	N/A	N/A	N/A	d__Bacteria;p__Acidobacteriota;c__UBA6911;o__RPQK01;f__;g__;s__	taxonomic novelty determined using RED	classification based on placement in class-level tree	N/A	91.36	11	0.699806	N/A
Yes	gsp_120	Spart_037_MAG	1094	8746	7849877	48465	52.01	0.060192	-0.0652751	-0.0358891	Present	7703	285.161	83.9476	11	90.6	5.7	62.1	d:Bacteria p:Spirochaetes c:Spirochaetia	d__Bacteria;p__Desulfobacterota;c__Desulfobacteria;o__Desulfobacterales;f__UBA2174_A;g__;s__	N/A	N/A	N/A	N/A	N/A	N/A	N/A	N/A	N/A	N/A	d__Bacteria;p__Desulfobacterota;c__Desulfobacteria;o__Desulfobacterales;f__UBA2174_A;g__;s__	taxonomic novelty determined using RED	classification based on placement in class-level tree	N/A	77.08	11	0.835046	N/A
Yes	gsp_121	Spart_038_MAG	151	34013	2793004	106206	63.008	0.00626566	-0.261675	-0.382602	Present	2869	295.678	91.1169	11	99.1	1.9	89.6	d:Bacteria p:Proteobacteria c:Gammaproteobacteria	d__Bacteria;p__Proteobacteria;c__Gammaproteobacteria;o__SpSt-1174;f__SpSt-1174;g__;s__	N/A	N/A	N/A	N/A	N/A	N/A	N/A	N/A	N/A	N/A	d__Bacteria;p__Proteobacteria;c__Gammaproteobacteria;o__SpSt-1174;f__SpSt-1174;g__;s__	taxonomic novelty determined using RED	classification based on placement in class-level tree	N/A	92.37	11	0.771494	N/A
Yes	gsp_122	Spart_039_MAG	525	5357	2623136	17392	34.6075	0.0876051	-0.0534258	-0.212262	Absent	2895	271.182	89.7863	11	62.3	0.9	57.8	d:Bacteria p:Bacteroidetes	d__Bacteria;p__Bacteroidota;c__Ignavibacteria;o__Ignavibacteriales;f__Ignavibacteriaceae;g__IGN2;s__	N/A	N/A	N/A	N/A	N/A	N/A	N/A	N/A	N/A	N/A	d__Bacteria;p__Bacteroidota;c__Ignavibacteria;o__Ignavibacteriales;f__Ignavibacteriaceae;g__IGN2;s__	ANI	classification based on placement in class-level tree	GCA_014860115.1, s__IGN2 sp014860115, 95.0, 77.39, 0.33; GCA_016716565.1, s__IGN2 sp016716565, 95.0, 77.2, 0.29; GCA_013388525.1, s__IGN2 sp013388525, 95.0, 77.18, 0.22; GCA_013285405.1, s__IGN2 sp013285405, 95.0, 76.94, 0.24; GCA_013042995.1, s__IGN2 sp013042995, 95.0, 76.29, 0.16	61.48	11	0.922463	N/A
Yes	gsp_123	Spart_040_MAG	643	4832	2971751	22956	64.0923	0.0610078	-0.0861044	-0.351518	Absent	3138	283.488	89.804	11	82.1	5.7	53.6	d:Bacteria p:Proteobacteria	d__Bacteria;p__Acidobacteriota;c__Thermoanaerobaculia;o__Thermoanaerobaculales;f__FEB-10;g__JACXWA01;s__	N/A	N/A	N/A	N/A	N/A	GCA_014764485.1	95	d__Bacteria;p__Acidobacteriota;c__Thermoanaerobaculia;o__Thermoanaerobaculales;f__FEB-10;g__JACXWA01;s__JACXWA01 sp014764485	77.28	0.14	d__Bacteria;p__Acidobacteriota;c__Thermoanaerobaculia;o__Thermoanaerobaculales;f__FEB-10;g__JACXWA01;s__	taxonomic classification defined by topology and ANI	classification based on placement in class-level tree	N/A	69.6	11	0.90173	N/A
Yes	gsp_124	Spart_041_MAG	974	3682	3248474	13031	64.706	0.0775133	0.195817	-0.418485	Absent	4013	248.458	92.0795	11	55.7	0.9	51.2	d:Bacteria p:Proteobacteria c:Gammaproteobacteria	d__Bacteria;p__Proteobacteria;c__Gammaproteobacteria;o__Pseudomonadales;f__HTCC2089;g__SZUA-309;s__	N/A	N/A	N/A	N/A	N/A	GCA_003228415.1	95	d__Bacteria;p__Proteobacteria;c__Gammaproteobacteria;o__Pseudomonadales;f__HTCC2089;g__SZUA-309;s__SZUA-309 sp003228415	76.39	0.11	d__Bacteria;p__Proteobacteria;c__Gammaproteobacteria;o__Pseudomonadales;f__HTCC2089;g__SZUA-309;s__	taxonomic classification defined by topology and ANI	classification based on placement in class-level tree	GCA_003247835.1, s__SZUA-309 sp003247835, 95.0, 77.61, 0.3	47.6	11	0.94719	N/A
Yes	gsp_125	Spart_042_MAG	628	2870	1605968	13213	49.216	0.0595902	-0.183959	-0.527481	Absent	2243	218.983	91.7538	11	73.6	4.7	50.1	d:Bacteria p:Proteobacteria c:Gammaproteobacteria	d__Bacteria;p__Proteobacteria;c__Gammaproteobacteria;o__UBA4486;f__UBA4486;g__SZUA-592;s__	N/A	N/A	N/A	N/A	N/A	GCA_011772965.1	95	d__Bacteria;p__Proteobacteria;c__Gammaproteobacteria;o__UBA4486;f__UBA4486;g__SZUA-592;s__SZUA-592 sp011772965	94.11	0.93	d__Bacteria;p__Proteobacteria;c__Gammaproteobacteria;o__UBA4486;f__UBA4486;g__SZUA-592;s__	taxonomic classification defined by topology and ANI	classification based on placement in class-level tree	GCA_003250975.1, s__SZUA-592 sp003250975, 95.0, 77.38, 0.32	62.33	11	0.988245	Genome not assigned to closest species as it falls outside its pre-defined ANI radius
Yes	gsp_126	Spart_043_MAG	619	5149	2607829	19326	50.1229	0.0537995	-0.171293	-0.330127	Present	2987	251.035	86.2606	11	86.8	1.9	77.3	d:Bacteria p:Nitrospirae c:Nitrospira	d__Bacteria;p__Nitrospirota;c__Nitrospiria;o__Nitrospirales;f__UBA8639;g__UBA8639;s__	N/A	N/A	N/A	N/A	N/A	GCA_009377845.1	95	d__Bacteria;p__Nitrospirota;c__Nitrospiria;o__Nitrospirales;f__UBA8639;g__UBA8639;s__UBA8639 sp009377845	85.91	0.73	d__Bacteria;p__Nitrospirota;c__Nitrospiria;o__Nitrospirales;f__UBA8639;g__UBA8639;s__	taxonomic classification defined by topology and ANI	classification based on placement in class-level tree	GCA_902500695.1, s__UBA8639 sp902500695, 95.0, 80.53, 0.7; GCA_013817135.1, s__UBA8639 sp013817135, 95.0, 80.51, 0.5; GCA_003523945.1, s__UBA8639 sp003523945, 95.0, 79.78, 0.59; GCA_003235785.1, s__UBA8639 sp003235785, 95.0, 77.8, 0.18; GCA_003233615.1, s__UBA8639 sp003233615, 95.0, 76.75, 0.12; GCA_003228495.1, s__UBA8639 sp003228495, 95.0, 76.72, 0.13	79.86	11	0.971805	Genome not assigned to closest species as it falls outside its pre-defined ANI radius
Yes	gsp_127	Spart_044_MAG	479	12159	4005188	47094	34.7757	0.0746781	-0.155654	-0.469615	Present	3860	306.593	88.6438	11	86.8	1.9	77.3	d:Bacteria p:Firmicutes	d__Bacteria;p__Bacteroidota;c__Ignavibacteria;o__Ignavibacteriales;f__Ignavibacteriaceae;g__BMS3ABIN03;s__	N/A	N/A	N/A	N/A	N/A	GCA_002898075.1	95	d__Bacteria;p__Bacteroidota;c__Ignavibacteria;o__Ignavibacteriales;f__Ignavibacteriaceae;g__BMS3ABIN03;s__BMS3ABIN03 sp002898075	75.64	0.07	d__Bacteria;p__Bacteroidota;c__Ignavibacteria;o__Ignavibacteriales;f__Ignavibacteriaceae;g__BMS3ABIN03;s__	taxonomic classification defined by topology and ANI	classification based on placement in class-level tree	N/A	81.25	11	0.879715	N/A
Yes	gsp_128	Spart_045_MAG	450	7644	2904231	33616	67.3506	0.0476202	0.174232	0.00833146	Absent	3249	277.927	93.2763	11	81.1	2.8	67.1	d:Bacteria p:Proteobacteria c:Betaproteobacteria	d__Bacteria;p__Proteobacteria;c__Gammaproteobacteria;o__Burkholderiales;f__SG8-39;g__SG8-39;s__	N/A	N/A	N/A	N/A	N/A	GCA_001303445.1	95	d__Bacteria;p__Proteobacteria;c__Gammaproteobacteria;o__Burkholderiales;f__SG8-39;g__SG8-39;s__SG8-39 sp001303445	85.22	0.71	d__Bacteria;p__Proteobacteria;c__Gammaproteobacteria;o__Burkholderiales;f__SG8-39;g__SG8-39;s__	taxonomic classification defined by topology and ANI	classification based on placement in class-level tree	N/A	75.77	11	0.973835	Genome not assigned to closest species as it falls outside its pre-defined ANI radius
Yes	gsp_129	Spart_046_MAG	574	5361	2868217	21273	60.2916	0.0435114	-0.0429077	-0.526023	Absent	3010	294.213	92.6269	11	62.3	0	62.3	d:Bacteria p:Acidobacteria	d__Bacteria;p__Acidobacteriota;c__Thermoanaerobaculia;o__UBA5704;f__UBA5704;g__M0029;s__	N/A	N/A	N/A	N/A	N/A	GCA_006227875.1	95	d__Bacteria;p__Acidobacteriota;c__Thermoanaerobaculia;o__UBA5704;f__UBA5704;g__M0029;s__M0029 sp006227875	76.67	0.06	d__Bacteria;p__Acidobacteriota;c__Thermoanaerobaculia;o__UBA5704;f__UBA5704;g__M0029;s__	taxonomic classification defined by topology and ANI	classification based on placement in class-level tree	N/A	50.32	11	0.850396	N/A
No	gsp_13	Spart_047_MAG	197	26406	3337281	110453	56.4726	0.028706	-0.0805455	-0.499576	Present	3198	296.676	85.2884	11	81.1	1.9	71.6	d:Bacteria p:Proteobacteria c:Deltaproteobacteria	d__Bacteria;p__Desulfobacterota;c__Desulfobaccia;o__Desulfobaccales;f__0-14-0-80-60-11;g__DTKJ01;s__	N/A	N/A	N/A	N/A	N/A	N/A	N/A	N/A	N/A	N/A	d__Bacteria;p__Desulfobacterota;c__Desulfobaccia;o__Desulfobaccales;f__0-14-0-80-60-11;g__DTKJ01;s__	ANI	classification based on placement in class-level tree	GCA_011389355.1, s__DTKJ01 sp011389355, 95.0, 79.13, 0.44; GCA_011358955.1, s__DTKJ01 sp011358955, 95.0, 78.81, 0.44; GCA_011333555.1, s__DTKJ01 sp011333555, 95.0, 77.59, 0.28	75.38	11	0.905366	N/A
No	gsp_13	Spart_048_MAG	123	47400	3316552	169238	56.43	0.0246642	-0.166067	-0.127195	Present	3105	302.219	84.8823	11	93.4	3.8	74.4	d:Bacteria p:Proteobacteria c:Deltaproteobacteria	d__Bacteria;p__Desulfobacterota;c__Desulfobaccia;o__Desulfobaccales;f__0-14-0-80-60-11;g__DTKJ01;s__	N/A	N/A	N/A	N/A	N/A	N/A	N/A	N/A	N/A	N/A	d__Bacteria;p__Desulfobacterota;c__Desulfobaccia;o__Desulfobaccales;f__0-14-0-80-60-11;g__DTKJ01;s__	ANI	classification based on placement in class-level tree	GCA_011389355.1, s__DTKJ01 sp011389355, 95.0, 79.24, 0.45; GCA_011358955.1, s__DTKJ01 sp011358955, 95.0, 79.0, 0.43; GCA_011333555.1, s__DTKJ01 sp011333555, 95.0, 77.71, 0.28	83.32	11	0.905702	N/A
Yes	gsp_13	Spart_049_MAG	464	8071	2977375	39754	56.5229	0.0234771	-0.0815854	-0.235153	Absent	3241	261.077	85.2582	11	85.8	0.9	81.3	d:Bacteria p:Proteobacteria c:Deltaproteobacteria	d__Bacteria;p__Desulfobacterota;c__Desulfobaccia;o__Desulfobaccales;f__0-14-0-80-60-11;g__DTKJ01;s__	N/A	N/A	N/A	N/A	N/A	N/A	N/A	N/A	N/A	N/A	d__Bacteria;p__Desulfobacterota;c__Desulfobaccia;o__Desulfobaccales;f__0-14-0-80-60-11;g__DTKJ01;s__	ANI	classification based on placement in class-level tree	GCA_011389355.1, s__DTKJ01 sp011389355, 95.0, 78.95, 0.45; GCA_011358955.1, s__DTKJ01 sp011358955, 95.0, 78.74, 0.39; GCA_011333555.1, s__DTKJ01 sp011333555, 95.0, 77.37, 0.22	74.29	11	0.906459	N/A
Yes	gsp_130	Spart_050_MAG	317	24184	4281074	95119	64.8544	0.0220973	-0.166939	-0.244914	Absent	4320	289.134	87.5288	11	70.8	1.9	61.3	d:Bacteria p:Proteobacteria c:Alphaproteobacteria	d__Bacteria;p__Proteobacteria;c__Alphaproteobacteria;o__Bin65;f__;g__;s__	N/A	N/A	N/A	N/A	N/A	N/A	N/A	N/A	N/A	N/A	d__Bacteria;p__Proteobacteria;c__Alphaproteobacteria;o__Bin65;f__;g__;s__	taxonomic novelty determined using RED	classification based on placement in class-level tree	N/A	70.35	11	0.710377	N/A
Yes	gsp_131	Spart_051_MAG	516	4680	2356652	18076	51.0132	0.129124	0.520461	-0.194985	Absent	2777	250.184	88.4427	11	50	0	50	d:Bacteria p:Proteobacteria c:Gammaproteobacteria	d__Bacteria;p__Proteobacteria;c__Gammaproteobacteria;o__Arenicellales;f__LS-SOB;g__VYFG01;s__	N/A	N/A	N/A	N/A	N/A	GCA_009842505.1	95	d__Bacteria;p__Proteobacteria;c__Gammaproteobacteria;o__Arenicellales;f__LS-SOB;g__VYFG01;s__VYFG01 sp009842505	76.7	0.05	d__Bacteria;p__Proteobacteria;c__Gammaproteobacteria;o__Arenicellales;f__LS-SOB;g__VYFG01;s__	taxonomic classification defined by topology and ANI	classification based on placement in class-level tree	N/A	47.76	11	0.874034	N/A
Yes	gsp_132	Spart_052_MAG	436	5799	2348261	19726	32.1734	0.0996908	0.498997	-0.149741	Absent	2652	270.831	91.7586	11	76.4	3.8	57.4	d:Bacteria p:Bacteroidetes c:Flavobacteriia o:Flavobacteriales	d__Bacteria;p__Bacteroidota;c__Bacteroidia;o__Flavobacteriales;f__Flavobacteriaceae;g__;s__	N/A	N/A	N/A	N/A	N/A	N/A	N/A	N/A	N/A	N/A	d__Bacteria;p__Bacteroidota;c__Bacteroidia;o__Flavobacteriales;f__Flavobacteriaceae;g__;s__	taxonomic classification fully defined by topology	classification based on placement in class-level tree	N/A	70.95	11	0.893278	N/A
Yes	gsp_133	Spart_053_MAG	198	20863	3027510	94919	60.6807	0.0245086	-0.221162	0.0074765	Present	3030	303.409	91.0975	11	78.3	2.8	64.3	d:Bacteria p:Proteobacteria c:Gammaproteobacteria	d__Bacteria;p__Proteobacteria;c__Gammaproteobacteria;o__BM003;f__BM003;g__BM003;s__BM003 sp002868855	GCA_002868855.1	95	d__Bacteria;p__Proteobacteria;c__Gammaproteobacteria;o__BM003;f__BM003;g__BM003;s__BM003 sp002868855	97.05	0.78	GCA_002868855.1	95	d__Bacteria;p__Proteobacteria;c__Gammaproteobacteria;o__BM003;f__BM003;g__BM003;s__BM003 sp002868855	97.05	0.78	d__Bacteria;p__Proteobacteria;c__Gammaproteobacteria;o__;f__;g__;s__	taxonomic classification defined by topology and ANI	topological placement and ANI have congruent species assignments	N/A	72.44	11	N/A	N/A
Yes	gsp_134	Spart_054_MAG	199	48153	5763462	164595	53.8684	0.0251238	0.104809	-0.407706	Absent	5327	310.115	85.9891	11	93.4	3.8	74.4	d:Bacteria p:Proteobacteria c:Deltaproteobacteria	d__Bacteria;p__Desulfobacterota;c__Desulfobacteria;o__Desulfobacterales;f__Desulfosarcinaceae;g__UBA2230;s__	N/A	N/A	N/A	N/A	N/A	GCA_002348005.1	95	d__Bacteria;p__Desulfobacterota;c__Desulfobacteria;o__Desulfobacterales;f__Desulfosarcinaceae;g__UBA2230;s__UBA2230 sp002348005	75.98	0.06	d__Bacteria;p__Desulfobacterota;c__Desulfobacteria;o__Desulfobacterales;f__Desulfosarcinaceae;g__UBA2230;s__	taxonomic classification defined by topology and ANI	classification based on placement in class-level tree	N/A	85.98	11	0.875987	N/A
Yes	gsp_135	Spart_055_MAG	449	6404	2305488	27261	55.085	0.0366083	0.0522844	-0.366196	Absent	2609	262.114	88.9863	11	86.8	3.8	67.8	d:Bacteria p:Proteobacteria c:Deltaproteobacteria	d__Bacteria;p__Desulfobacterota;c__Desulfuromonadia;o__Desulfuromonadales;f__BM103;g__;s__	N/A	N/A	N/A	N/A	N/A	N/A	N/A	N/A	N/A	N/A	d__Bacteria;p__Desulfobacterota;c__Desulfuromonadia;o__Desulfuromonadales;f__BM103;g__;s__	taxonomic novelty determined using RED	classification based on placement in class-level tree	N/A	79.09	11	0.881392	N/A
Yes	gsp_136	Spart_056_MAG	649	5459	2937889	20635	57.0122	0.107254	0.512492	-1.0402	Absent	3178	269.965	87.6088	11	80.2	4.7	56.7	d:Bacteria p:Proteobacteria c:Deltaproteobacteria o:Desulfuromonadales	d__Bacteria;p__Desulfobacterota;c__Desulfuromonadia;o__Desulfuromonadales;f__Trichloromonadaceae;g__Trichloromonas;s__	N/A	N/A	N/A	N/A	N/A	GCA_001825565.1	95	d__Bacteria;p__Desulfobacterota;c__Desulfuromonadia;o__Desulfuromonadales;f__Trichloromonadaceae;g__Trichloromonas;s__Trichloromonas sp001825565	78.26	0.31	d__Bacteria;p__Desulfobacterota;c__Desulfuromonadia;o__Desulfuromonadales;f__Trichloromonadaceae;g__Trichloromonas;s__	taxonomic classification defined by topology and ANI	classification based on placement in class-level tree	GCF_900111775.1, s__Trichloromonas acetexigens, 95.0, 77.92, 0.27; GCA_002423365.1, s__Trichloromonas sp002423365, 95.0, 77.28, 0.19	75.2	11	0.915644	N/A
Yes	gsp_137	Spart_057_MAG	575	5571	2951899	21997	44.4896	0.113486	0.192951	-0.370985	Absent	3390	247.663	85.3257	11	58.5	0.9	54	d:Bacteria p:Proteobacteria c:Gammaproteobacteria	d__Bacteria;p__Proteobacteria;c__Gammaproteobacteria;o__SZUA-152;f__SZUA-152;g__JAADGF01;s__	N/A	N/A	N/A	N/A	N/A	GCA_013152545.1	95	d__Bacteria;p__Proteobacteria;c__Gammaproteobacteria;o__SZUA-152;f__SZUA-152;g__JAADGF01;s__JAADGF01 sp013152545	75.78	0.05	d__Bacteria;p__Proteobacteria;c__Gammaproteobacteria;o__SZUA-152;f__SZUA-152;g__JAADGF01;s__	taxonomic classification defined by topology and ANI	classification based on placement in class-level tree	N/A	52.88	11	0.861126	N/A
Yes	gsp_138	Spart_058_MAG	632	3891	2039550	16708	62.0716	0.0922753	0.631763	-0.561812	Absent	2562	247.457	93.2535	11	61.3	0.9	56.8	d:Bacteria p:Gemmatimonadetes	d__Bacteria;p__Gemmatimonadota;c__Gemmatimonadetes;o__JACCXV01;f__;g__;s__	N/A	N/A	N/A	N/A	N/A	GCA_013696835.1	95	d__Bacteria;p__Gemmatimonadota;c__Gemmatimonadetes;o__JACCXV01;f__JACCXV01;g__JACCXV01;s__JACCXV01 sp013696835	75.03	0.02	d__Bacteria;p__Gemmatimonadota;c__Gemmatimonadetes;o__JACCXV01;f__;g__;s__	taxonomic classification defined by topology and ANI	classification based on placement in class-level tree	N/A	53.02	11	0.553186	N/A
Yes	gsp_139	Spart_059_MAG	646	8467	4144957	45291	51.2629	0.0789393	0.388502	-0.426507	Absent	4186	283.893	86.0113	11	88.7	6.6	55.7	d:Bacteria p:Acidobacteria	d__Bacteria;p__Acidobacteriota;c__UBA6911;o__UBA6911;f__UBA6911;g__UBA6911;s__	N/A	N/A	N/A	N/A	N/A	N/A	N/A	N/A	N/A	N/A	d__Bacteria;p__Acidobacteriota;c__UBA6911;o__UBA6911;f__UBA6911;g__UBA6911;s__	taxonomic novelty determined using RED	classification based on placement in class-level tree	N/A	80.96	11	0.930385	N/A
No	gsp_14	Spart_060_MAG	463	6994	2820229	26539	55.0316	0.0307422	-0.029059	-0.232611	Absent	2998	271.81	86.6831	11	86.8	4.7	63.3	d:Bacteria p:Proteobacteria c:Alphaproteobacteria	d__Bacteria;p__Proteobacteria;c__Alphaproteobacteria;o__Rhizobiales;f__Rhodomicrobiaceae;g__R-RK-3;s__	N/A	N/A	N/A	N/A	N/A	GCF_002198715.1	95	d__Bacteria;p__Proteobacteria;c__Alphaproteobacteria;o__Rhizobiales;f__Rhodomicrobiaceae;g__R-RK-3;s__R-RK-3 sp002198715	76.44	0.14	d__Bacteria;p__Proteobacteria;c__Alphaproteobacteria;o__Rhizobiales;f__Rhodomicrobiaceae;g__R-RK-3;s__	taxonomic classification defined by topology and ANI	classification based on placement in class-level tree	N/A	72.52	11	0.906293	N/A
No	gsp_14	Spart_061_MAG	971	2865	2544440	16169	55.3913	0.0854019	0.119767	-0.489674	Absent	3227	225.326	85.7313	11	56.6	0.9	52.1	d:Bacteria p:Proteobacteria c:Alphaproteobacteria	d__Bacteria;p__Proteobacteria;c__Alphaproteobacteria;o__Rhizobiales;f__Rhodomicrobiaceae;g__R-RK-3;s__	N/A	N/A	N/A	N/A	N/A	GCF_002198715.1	95	d__Bacteria;p__Proteobacteria;c__Alphaproteobacteria;o__Rhizobiales;f__Rhodomicrobiaceae;g__R-RK-3;s__R-RK-3 sp002198715	76.4	0.13	d__Bacteria;p__Proteobacteria;c__Alphaproteobacteria;o__Rhizobiales;f__Rhodomicrobiaceae;g__R-RK-3;s__	taxonomic classification defined by topology and ANI	classification based on placement in class-level tree	N/A	48.67	11	0.91244	N/A
Yes	gsp_14	Spart_062_MAG	277	17887	3284130	83148	54.9207	0.008739	0.380503	-0.466678	Absent	3174	296.983	86.1072	11	97.2	4.7	73.7	d:Bacteria p:Proteobacteria c:Alphaproteobacteria	d__Bacteria;p__Proteobacteria;c__Alphaproteobacteria;o__Rhizobiales;f__Rhodomicrobiaceae;g__R-RK-3;s__	N/A	N/A	N/A	N/A	N/A	GCF_002198715.1	95	d__Bacteria;p__Proteobacteria;c__Alphaproteobacteria;o__Rhizobiales;f__Rhodomicrobiaceae;g__R-RK-3;s__R-RK-3 sp002198715	76.79	0.13	d__Bacteria;p__Proteobacteria;c__Alphaproteobacteria;o__Rhizobiales;f__Rhodomicrobiaceae;g__R-RK-3;s__	taxonomic classification defined by topology and ANI	classification based on placement in class-level tree	N/A	88.11	11	0.907011	N/A
Yes	gsp_140	Spart_063_MAG	486	15643	5567890	59847	67.8426	0.0308016	-0.247313	-0.136052	Absent	5154	330.103	91.6693	11	92.5	2.8	78.5	d:Bacteria p:Gemmatimonadetes	d__Bacteria;p__Gemmatimonadota;c__Gemmatimonadetes;o__Longimicrobiales;f__UBA6960;g__SZUA-318;s__	N/A	N/A	N/A	N/A	N/A	GCA_003248075.1	95	d__Bacteria;p__Gemmatimonadota;c__Gemmatimonadetes;o__Longimicrobiales;f__UBA6960;g__SZUA-318;s__SZUA-318 sp003248075	77.41	0.22	d__Bacteria;p__Gemmatimonadota;c__Gemmatimonadetes;o__Longimicrobiales;f__UBA6960;g__SZUA-318;s__	taxonomic classification defined by topology and ANI	classification based on placement in class-level tree	N/A	89.1	11	0.858982	N/A
Yes	gsp_141	Spart_064_MAG	602	3108	1601374	12664	38.5304	0.0793069	0.0223657	-0.518714	Present	2170	217.421	88.3873	11	67	0	67	d:Bacteria p:Proteobacteria c:Gammaproteobacteria	d__Bacteria;p__Proteobacteria;c__Gammaproteobacteria;o__UBA4575;f__UBA4575;g__JABDMD01;s__	N/A	N/A	N/A	N/A	N/A	N/A	N/A	N/A	N/A	N/A	d__Bacteria;p__Proteobacteria;c__Gammaproteobacteria;o__UBA4575;f__UBA4575;g__JABDMD01;s__	taxonomic novelty determined using RED	classification based on placement in class-level tree	N/A	62.15	11	0.951817	N/A
Yes	gsp_142	Spart_065_MAG	520	13611	4580519	43894	49.9763	0.037594	-0.132581	-0.504944	Absent	4589	284.292	85.4456	11	89.6	7.5	52.1	d:Bacteria p:Proteobacteria c:Deltaproteobacteria	d__Bacteria;p__Desulfobacterota;c__Desulfobacteria;o__Desulfobacterales;f__;g__;s__	N/A	N/A	N/A	N/A	N/A	N/A	N/A	N/A	N/A	N/A	d__Bacteria;p__Desulfobacterota;c__Desulfobacteria;o__Desulfobacterales;f__;g__;s__	taxonomic classification fully defined by topology	classification based on placement in class-level tree	N/A	78.81	11	0.750553	Genome has more than 10.0% of markers with multiple hits
Yes	gsp_143	Spart_066_MAG	1355	2468	2981436	12173	63.2803	0.162539	0.0982158	-0.999749	Absent	4027	225.293	91.2903	11	56.6	0	56.6	d:Bacteria p:Proteobacteria c:Gammaproteobacteria	d__Bacteria;p__Proteobacteria;c__Gammaproteobacteria;o__Pseudomonadales;f__HTCC2089;g__;s__	N/A	N/A	N/A	N/A	N/A	N/A	N/A	N/A	N/A	N/A	d__Bacteria;p__Proteobacteria;c__Gammaproteobacteria;o__Pseudomonadales;f__HTCC2089;g__;s__	taxonomic classification fully defined by topology	classification based on placement in class-level tree	N/A	49.46	11	0.797098	N/A
Yes	gsp_144	Spart_067_MAG	481	12478	4352902	54296	53.2074	0.0814169	0.0763795	-0.319662	Present	4440	283.469	86.7422	11	91.5	1.9	82	d:Bacteria p:Proteobacteria c:Deltaproteobacteria o:Desulfobacterales	d__Bacteria;p__Desulfobacterota;c__Desulfobulbia;o__Desulfobulbales;f__Desulfocapsaceae;g__JABDQA01;s__	N/A	N/A	N/A	N/A	N/A	GCA_013042475.1	95	d__Bacteria;p__Desulfobacterota;c__Desulfobulbia;o__Desulfobulbales;f__Desulfocapsaceae;g__JABDQA01;s__JABDQA01 sp013042475	80.37	0.53	d__Bacteria;p__Desulfobacterota;c__Desulfobulbia;o__Desulfobulbales;f__Desulfocapsaceae;g__JABDQA01;s__	taxonomic classification defined by topology and ANI	classification based on placement in class-level tree	GCA_905479735.1, s__JABDQA01 sp905479735, 95.0, 80.73, 0.49	84.03	11	0.9686	Genome not assigned to closest species as it falls outside its pre-defined ANI radius
Yes	gsp_145	Spart_068_MAG	350	7190	2209516	37428	48.5239	0.119438	-0.0796535	-0.559887	Absent	2359	287.453	92.0701	11	75.5	2.8	61.5	d:Bacteria p:Bacteroidetes c:Flavobacteriia	d__Bacteria;p__Bacteroidota;c__Bacteroidia;o__Flavobacteriales;f__Flavobacteriaceae;g__Robiginitalea;s__	N/A	N/A	N/A	N/A	N/A	GCA_006227965.1	95	d__Bacteria;p__Bacteroidota;c__Bacteroidia;o__Flavobacteriales;f__Flavobacteriaceae;g__Robiginitalea;s__Robiginitalea sp006227965	77.32	0.19	d__Bacteria;p__Bacteroidota;c__Bacteroidia;o__Flavobacteriales;f__Flavobacteriaceae;g__Robiginitalea;s__	taxonomic classification defined by topology and ANI	classification based on placement in class-level tree	GCF_000024125.1, s__Robiginitalea biformata, 95.0, 76.89, 0.13; GCF_002198115.1, s__Robiginitalea sediminis, 95.0, 76.82, 0.13; GCF_014243345.1, s__Robiginitalea sp014243345, 95.0, 76.45, 0.15; GCF_900115205.1, s__Robiginitalea myxolifaciens, 95.0, 76.12, 0.1	69.26	11	0.970922	N/A
Yes	gsp_146	Spart_069_MAG	689	6009	3827505	33499	59.2391	0.0898497	0.227267	-0.386635	Absent	4153	280.426	91.282	11	71.7	3.8	52.7	d:Bacteria p:Gemmatimonadetes c:Gemmatimonadetes	d__Bacteria;p__Gemmatimonadota;c__Gemmatimonadetes;o__Gemmatimonadales;f__GWC2-71-9;g__WVYX01;s__	N/A	N/A	N/A	N/A	N/A	GCA_011772755.1	95	d__Bacteria;p__Gemmatimonadota;c__Gemmatimonadetes;o__Gemmatimonadales;f__GWC2-71-9;g__WVYX01;s__WVYX01 sp011772755	76.19	0.06	d__Bacteria;p__Gemmatimonadota;c__Gemmatimonadetes;o__Gemmatimonadales;f__GWC2-71-9;g__WVYX01;s__	taxonomic classification defined by topology and ANI	classification based on placement in class-level tree	N/A	63.44	11	0.856124	N/A
Yes	gsp_147	Spart_070_MAG	652	8072	4441077	39931	50.059	0.0249939	0.194228	-0.0150141	Absent	4783	249.187	80.5118	11	92.5	4.7	69	d:Bacteria p:Proteobacteria c:Deltaproteobacteria	d__Bacteria;p__Desulfobacterota;c__Syntrophobacteria;o__BM002;f__BM002;g__BM002;s__	N/A	N/A	N/A	N/A	N/A	GCA_002899795.1	95	d__Bacteria;p__Desulfobacterota;c__Syntrophobacteria;o__BM002;f__BM002;g__BM002;s__BM002 sp002899795	88.95	0.75	d__Bacteria;p__Desulfobacterota;c__Syntrophobacteria;o__BM002;f__BM002;g__BM002;s__	taxonomic classification defined by topology and ANI	classification based on placement in class-level tree	N/A	79.31	11	0.948673	Genome not assigned to closest species as it falls outside its pre-defined ANI radius
Yes	gsp_148	Spart_071_MAG	156	59972	3172137	143692	57.2791	0.0278046	1.23964	-1.15713	Absent	3040	313.5	90.1324	11	98.1	7.5	60.6	d:Bacteria p:Proteobacteria c:Gammaproteobacteria	d__Bacteria;p__Proteobacteria;c__Gammaproteobacteria;o__GCA-2729495;f__GCA-2729495;g__GCA-2729495;s__	N/A	N/A	N/A	N/A	N/A	GCA_002729495.1	95	d__Bacteria;p__Proteobacteria;c__Gammaproteobacteria;o__GCA-2729495;f__GCA-2729495;g__GCA-2729495;s__GCA-2729495 sp002729495	76.53	0.09	d__Bacteria;p__Proteobacteria;c__Gammaproteobacteria;o__GCA-2729495;f__GCA-2729495;g__GCA-2729495;s__	taxonomic classification defined by topology and ANI	classification based on placement in class-level tree	GCA_013001905.1, s__GCA-2729495 sp013001905, 95.0, 76.71, 0.12	87.15	11	0.931454	N/A
Yes	gsp_149	Spart_072_MAG	632	6753	3705455	36751	50.2636	0.107949	0.0824701	-0.41276	Absent	3813	277.201	85.574	11	70.8	2.8	56.8	d:Bacteria p:Acidobacteria	d__Bacteria;p__Acidobacteriota;c__UBA6911;o__UBA6911;f__UBA6911;g__UBA6911;s__	N/A	N/A	N/A	N/A	N/A	N/A	N/A	N/A	N/A	N/A	d__Bacteria;p__Acidobacteriota;c__UBA6911;o__UBA6911;f__UBA6911;g__UBA6911;s__	taxonomic novelty determined using RED	classification based on placement in class-level tree	N/A	67.32	11	0.932078	N/A
No	gsp_15	Spart_073_MAG	137	25963	2540177	114270	63.2398	0.00224394	-0.110806	-0.265696	Present	2561	295.042	89.2382	11	95.3	1.9	85.8	d:Bacteria p:Nitrospirae c:Nitrospira	d__Bacteria;p__Nitrospirota;c__Thermodesulfovibrionia;o__Thermodesulfovibrionales;f__JdFR-86;g__;s__	N/A	N/A	N/A	N/A	N/A	GCA_002011815.1	95	d__Bacteria;p__Nitrospirota;c__Thermodesulfovibrionia;o__Thermodesulfovibrionales;f__JdFR-86;g__JdFR-86;s__JdFR-86 sp002011815	76.23	0.03	d__Bacteria;p__Nitrospirota;c__Thermodesulfovibrionia;o__Thermodesulfovibrionales;f__JdFR-86;g__;s__	taxonomic classification defined by topology and ANI	classification based on placement in class-level tree	N/A	90.39	11	0.812571	N/A
No	gsp_15	Spart_074_MAG	165	23390	2662852	85079	63.003	0.0216309	-0.148837	-0.0800873	Absent	2724	292.004	89.6127	11	93.4	1.9	83.9	d:Bacteria p:Nitrospirae c:Nitrospira	d__Bacteria;p__Nitrospirota;c__Thermodesulfovibrionia;o__Thermodesulfovibrionales;f__JdFR-86;g__;s__	N/A	N/A	N/A	N/A	N/A	GCA_002011815.1	95	d__Bacteria;p__Nitrospirota;c__Thermodesulfovibrionia;o__Thermodesulfovibrionales;f__JdFR-86;g__JdFR-86;s__JdFR-86 sp002011815	76.2	0.03	d__Bacteria;p__Nitrospirota;c__Thermodesulfovibrionia;o__Thermodesulfovibrionales;f__JdFR-86;g__;s__	taxonomic classification defined by topology and ANI	classification based on placement in class-level tree	N/A	86.6	11	0.810549	N/A
Yes	gsp_15	Spart_075_MAG	83	48038	2460119	130861	63.1699	0.0101621	-0.613556	0.186742	Absent	2449	300.158	89.6403	11	96.2	1.9	86.7	d:Bacteria p:Nitrospirae c:Nitrospira	d__Bacteria;p__Nitrospirota;c__Thermodesulfovibrionia;o__Thermodesulfovibrionales;f__JdFR-86;g__;s__	N/A	N/A	N/A	N/A	N/A	GCA_002011815.1	95	d__Bacteria;p__Nitrospirota;c__Thermodesulfovibrionia;o__Thermodesulfovibrionales;f__JdFR-86;g__JdFR-86;s__JdFR-86 sp002011815	76.41	0.03	d__Bacteria;p__Nitrospirota;c__Thermodesulfovibrionia;o__Thermodesulfovibrionales;f__JdFR-86;g__;s__	taxonomic classification defined by topology and ANI	classification based on placement in class-level tree	N/A	92.34	11	0.813511	N/A
Yes	gsp_150	Spart_076_MAG	119	39141	2884839	81943	59.6358	0.0253394	-0.246513	-0.191852	Absent	2889	314.073	94.3579	11	79.2	0.9	74.7	d:Bacteria p:Proteobacteria c:Gammaproteobacteria	d__Bacteria;p__Proteobacteria;c__Gammaproteobacteria;o__Woeseiales;f__Woeseiaceae;g__JAACFB01;s__	N/A	N/A	N/A	N/A	N/A	GCA_011772865.1	95	d__Bacteria;p__Proteobacteria;c__Gammaproteobacteria;o__Woeseiales;f__Woeseiaceae;g__JAACFB01;s__JAACFB01 sp011772865	78.65	0.4	d__Bacteria;p__Proteobacteria;c__Gammaproteobacteria;o__Woeseiales;f__Woeseiaceae;g__JAACFB01;s__	taxonomic classification defined by topology and ANI	classification based on placement in class-level tree	GCA_013138675.1, s__JAACFB01 sp013138675, 95.0, 78.14, 0.31; GCA_009937615.1, s__JAACFB01 sp009937615, 95.0, 77.29, 0.19	77.84	11	0.947732	N/A
Yes	gsp_151	Spart_077_MAG	872	7071	5302930	38363	50.0214	0.0781078	-0.0667647	-0.662144	Absent	5449	272.87	84.116	11	82.1	2.8	68.1	d:Bacteria p:Proteobacteria c:Deltaproteobacteria	d__Bacteria;p__Desulfobacterota;c__Desulfobacteria;o__Desulfobacterales;f__;g__;s__	N/A	N/A	N/A	N/A	N/A	N/A	N/A	N/A	N/A	N/A	d__Bacteria;p__Desulfobacterota;c__Desulfobacteria;o__Desulfobacterales;f__;g__;s__	taxonomic classification fully defined by topology	classification based on placement in class-level tree	N/A	77.16	11	0.735992	N/A
Yes	gsp_152	Spart_078_MAG	24	143610	2437856	283507	59.8239	0.00754762	-0.52166	0.0788209	Absent	2217	340.459	92.8845	11	55.7	0.9	51.2	d:Bacteria p:Proteobacteria c:Gammaproteobacteria	d__Bacteria;p__Proteobacteria;c__Gammaproteobacteria;o__Woeseiales;f__Woeseiaceae;g__JAACFB01;s__JAACFB01 sp009937615	GCA_009937615.1	95	d__Bacteria;p__Proteobacteria;c__Gammaproteobacteria;o__Woeseiales;f__Woeseiaceae;g__JAACFB01;s__JAACFB01 sp009937615	96.38	0.89	GCA_009937615.1	95	d__Bacteria;p__Proteobacteria;c__Gammaproteobacteria;o__Woeseiales;f__Woeseiaceae;g__JAACFB01;s__JAACFB01 sp009937615	96.38	0.89	d__Bacteria;p__Proteobacteria;c__Gammaproteobacteria;o__Woeseiales;f__Woeseiaceae;g__JAACFB01;s__	taxonomic classification defined by topology and ANI	topological placement and ANI have congruent species assignments	GCA_011772865.1, s__JAACFB01 sp011772865, 95.0, 77.14, 0.21; GCA_013138675.1, s__JAACFB01 sp013138675, 95.0, 76.74, 0.11	53.44	11	N/A	N/A
No	gsp_153	Spart_079_MAG	410	13898	4170499	45414	29.5986	0.065244	NA	NA	Absent	4412	265.068	84.125	11	88.5	3.8	69.5	d:Archaea p:Euryarchaeota	d__Archaea;p__Asgardarchaeota;c__Lokiarchaeia;o__CR-4;f__SOKP01;g__;s__	N/A	N/A	N/A	N/A	N/A	N/A	N/A	N/A	N/A	N/A	d__Archaea;p__Asgardarchaeota;c__Lokiarchaeia;o__CR-4;f__SOKP01;g__;s__	taxonomic classification fully defined by topology	N/A	N/A	70.86	11	0.840167	N/A
Yes	gsp_153	Spart_080_MAG	734	8686	4828308	44821	29.4714	0.0681191	NA	NA	Absent	5017	272.952	85.0858	11	88.5	0	88.5	d:Archaea p:Euryarchaeota	d__Archaea;p__Asgardarchaeota;c__Lokiarchaeia;o__CR-4;f__SOKP01;g__;s__	N/A	N/A	N/A	N/A	N/A	N/A	N/A	N/A	N/A	N/A	d__Archaea;p__Asgardarchaeota;c__Lokiarchaeia;o__CR-4;f__SOKP01;g__;s__	taxonomic classification fully defined by topology	N/A	N/A	69.59	11	0.839897	N/A
Yes	gsp_154	Spart_081_MAG	1014	3544	3058419	14210	32.0998	0.103681	NA	NA	Present	4016	223.213	87.9299	11	61.5	0	61.5	d:Archaea	d__Archaea;p__Asgardarchaeota;c__Lokiarchaeia;o__CR-4;f__SOKP01;g__SOKP01;s__	N/A	N/A	N/A	N/A	N/A	GCA_004524725.1	95	d__Archaea;p__Asgardarchaeota;c__Lokiarchaeia;o__CR-4;f__SOKP01;g__SOKP01;s__SOKP01 sp004524725	79.11	0.34	d__Archaea;p__Asgardarchaeota;c__Lokiarchaeia;o__CR-4;f__SOKP01;g__SOKP01;s__	taxonomic classification defined by topology and ANI	N/A	GCA_016840165.1, s__SOKP01 sp016840165, 95.0, 79.3, 0.5; GCA_016840545.1, s__SOKP01 sp016840545, 95.0, 76.41, 0.09; GCA_011364975.1, s__SOKP01 sp011364975, 95.0, 76.04, 0.1; GCA_011364925.1, s__SOKP01 sp011364925, 95.0, 75.83, 0.07; GCA_019057735.1, s__SOKP01 sp019057735, 95.0, 75.77, 0.02; GCA_016839765.1, s__SOKP01 sp016839765, 95.0, 75.64, 0.08; GCA_018238625.1, s__SOKP01 sp018238625, 95.0, 75…	55.94	11	0.976276	Genome not assigned to closest species as it falls outside its pre-defined ANI radius
Yes	gsp_155	Spart_082_MAG	150	3717	479217	14389	27.8661	0.18405	NA	NA	Absent	747	192.917	90.2153	11	57.7	0	57.7	d:Archaea p:Euryarchaeota	d__Archaea;p__Nanoarchaeota;c__Nanoarchaeia;o__Pacearchaeales;f__GW2011-AR1;g__;s__	N/A	N/A	N/A	N/A	N/A	N/A	N/A	N/A	N/A	N/A	d__Archaea;p__Nanoarchaeota;c__Nanoarchaeia;o__Pacearchaeales;f__GW2011-AR1;g__;s__	taxonomic classification fully defined by topology	N/A	N/A	35.68	11	0.870192	N/A
No	gsp_156	Spart_083_MAG	190	6839	1114609	23652	38.9841	0.0414495	NA	NA	Present	1382	228.308	84.9236	11	80.8	0	80.8	d:Archaea p:Euryarchaeota	d__Archaea;p__Thermoproteota;c__Bathyarchaeia;o__B26-1;f__BA1;g__BIN-L-1;s__	N/A	N/A	N/A	N/A	N/A	GCA_003096235.1	95	d__Archaea;p__Thermoproteota;c__Bathyarchaeia;o__B26-1;f__BA1;g__BIN-L-1;s__BIN-L-1 sp003096235	77.01	0.29	d__Archaea;p__Thermoproteota;c__Bathyarchaeia;o__B26-1;f__BA1;g__BIN-L-1;s__	taxonomic classification defined by topology and ANI	N/A	GCA_003096255.1, s__BIN-L-1 sp003096255, 95.0, 76.63, 0.18; GCA_004376385.1, s__BIN-L-1 sp004376385, 95.0, 76.41, 0.13; GCA_016930555.1, s__BIN-L-1 sp016930555, 95.0, 76.28, 0.12	64.08	11	0.965047	N/A
Yes	gsp_156	Spart_084_MAG	67	50637	1370631	98510	38.9287	0.0472775	NA	NA	Present	1586	244.844	84.9949	11	84.6	0	84.6	d:Archaea p:Euryarchaeota	d__Archaea;p__Thermoproteota;c__Bathyarchaeia;o__B26-1;f__BA1;g__BIN-L-1;s__	N/A	N/A	N/A	N/A	N/A	GCA_003096235.1	95	d__Archaea;p__Thermoproteota;c__Bathyarchaeia;o__B26-1;f__BA1;g__BIN-L-1;s__BIN-L-1 sp003096235	77.13	0.24	d__Archaea;p__Thermoproteota;c__Bathyarchaeia;o__B26-1;f__BA1;g__BIN-L-1;s__	taxonomic classification defined by topology and ANI	N/A	GCA_003096255.1, s__BIN-L-1 sp003096255, 95.0, 76.8, 0.18; GCA_004376385.1, s__BIN-L-1 sp004376385, 95.0, 76.48, 0.16; GCA_016930555.1, s__BIN-L-1 sp016930555, 95.0, 76.23, 0.15	83.79	11	0.963695	N/A
Yes	gsp_157	Spart_085_MAG	396	4281	1652179	15293	33.7197	0.105194	NA	NA	Absent	2274	203.175	83.8928	11	57.7	0	57.7	d:Archaea p:Thaumarchaeota	d__Archaea;p__Thermoproteota;c__Bathyarchaeia;o__B26-1;f__BA1;g__BIN-L-1;s__	N/A	N/A	N/A	N/A	N/A	N/A	N/A	N/A	N/A	N/A	d__Archaea;p__Thermoproteota;c__Bathyarchaeia;o__B26-1;f__BA1;g__;s__	taxonomic novelty determined using RED	N/A	N/A	50.36	11	0.911343	N/A
Yes	gsp_158	Spart_086_MAG	337	7056	2044104	27200	33.7371	0.0755832	NA	NA	Absent	2519	228.339	84.4162	11	80.8	3.8	61.8	d:Archaea p:Euryarchaeota	d__Archaea;p__Thermoproteota;c__Bathyarchaeia;o__B26-1;f__BA1;g__BIN-L-1;s__	N/A	N/A	N/A	N/A	N/A	N/A	N/A	N/A	N/A	N/A	d__Archaea;p__Thermoproteota;c__Bathyarchaeia;o__B26-1;f__BA1;g__;s__	taxonomic novelty determined using RED	N/A	N/A	65.28	11	0.916159	N/A
Yes	gsp_159	Spart_087_MAG	174	15455	1457938	71324	33.8165	0.0580957	NA	NA	Present	1743	237.406	85.1472	11	80.8	3.8	61.8	d:Archaea p:Thaumarchaeota	d__Archaea;p__Thermoproteota;c__Bathyarchaeia;o__B26-1;f__BA1;g__BIN-L-1;s__	N/A	N/A	N/A	N/A	N/A	N/A	N/A	N/A	N/A	N/A	d__Archaea;p__Thermoproteota;c__Bathyarchaeia;o__B26-1;f__BA1;g__;s__	taxonomic novelty determined using RED	N/A	N/A	74.07	11	0.917534	N/A
No	gsp_16	Spart_088_MAG	484	19733	6168820	84654	54.803	0.0216249	0.0618511	-0.643552	Present	5989	302.886	88.2171	11	90.6	6.6	57.6	d:Bacteria p:Chloroflexi c:Anaerolineae	d__Bacteria;p__Chloroflexota;c__Anaerolineae;o__Anaerolineales;f__UBA4823;g__;s__	N/A	N/A	N/A	N/A	N/A	N/A	N/A	N/A	N/A	N/A	d__Bacteria;p__Chloroflexota;c__Anaerolineae;o__Anaerolineales;f__UBA4823;g__;s__	taxonomic classification fully defined by topology	classification based on placement in class-level tree	N/A	84.57	11	0.865317	N/A
No	gsp_16	Spart_089_MAG	552	18597	6633802	89922	54.7208	0.0183304	0.0738003	-0.416915	Present	6440	302.822	88.1926	11	94.3	6.6	61.3	d:Bacteria p:Chloroflexi c:Anaerolineae	d__Bacteria;p__Chloroflexota;c__Anaerolineae;o__Anaerolineales;f__UBA4823;g__Kmv39;s__	N/A	N/A	N/A	N/A	N/A	GCA_014859065.1	95	d__Bacteria;p__Chloroflexota;c__Anaerolineae;o__Anaerolineales;f__UBA4823;g__Kmv39;s__Kmv39 sp014859065	76.07	0.03	d__Bacteria;p__Chloroflexota;c__Anaerolineae;o__Anaerolineales;f__UBA4823;g__Kmv39;s__	taxonomic classification defined by topology and ANI	classification based on placement in class-level tree	N/A	85.07	11	0.865976	N/A
Yes	gsp_16	Spart_090_MAG	800	17181	6556114	84809	54.8046	0.0140937	0.171303	-0.457196	Present	6573	291.187	87.5811	11	94.3	3.8	75.3	d:Bacteria p:Chloroflexi c:Anaerolineae	d__Bacteria;p__Chloroflexota;c__Anaerolineae;o__Anaerolineales;f__UBA4823;g__Kmv39;s__	N/A	N/A	N/A	N/A	N/A	GCA_014859065.1	95	d__Bacteria;p__Chloroflexota;c__Anaerolineae;o__Anaerolineales;f__UBA4823;g__Kmv39;s__Kmv39 sp014859065	76.26	0.03	d__Bacteria;p__Chloroflexota;c__Anaerolineae;o__Anaerolineales;f__UBA4823;g__Kmv39;s__	taxonomic classification defined by topology and ANI	classification based on placement in class-level tree	N/A	82.45	11	0.866203	N/A
No	gsp_160	Spart_091_MAG	402	2113	788039	6626	35.3976	0.0450485	NA	NA	Absent	1273	182.665	88.523	11	50	0	50	d:Archaea p:Thaumarchaeota o:Nitrosopumilales f:Nitrosopumilaceae	d__Archaea;p__Thermoproteota;c__Nitrososphaeria;o__Nitrososphaerales;f__Nitrosopumilaceae;g__JACEMX01;s__	N/A	N/A	N/A	N/A	N/A	GCA_013867335.1	95	d__Archaea;p__Thermoproteota;c__Nitrososphaeria;o__Nitrososphaerales;f__Nitrosopumilaceae;g__JACEMX01;s__JACEMX01 sp013867335	84.99	0.82	d__Archaea;p__Thermoproteota;c__Nitrososphaeria;o__Nitrososphaerales;f__Nitrosopumilaceae;g__JACEMX01;s__	taxonomic classification defined by topology and ANI	N/A	GCA_011773785.1, s__JACEMX01 sp011773785, 95.0, 80.73, 0.67	40.97	11	0.976453	Genome not assigned to closest species as it falls outside its pre-defined ANI radius
Yes	gsp_160	Spart_092_MAG	334	5346	1344813	26195	35.2102	0.045062	NA	NA	Present	1906	206.909	87.9754	11	76.9	3.8	57.9	d:Archaea p:Thaumarchaeota o:Nitrosopumilales f:Nitrosopumilaceae	d__Archaea;p__Thermoproteota;c__Nitrososphaeria;o__Nitrososphaerales;f__Nitrosopumilaceae;g__JACEMX01;s__	N/A	N/A	N/A	N/A	N/A	GCA_013867335.1	95	d__Archaea;p__Thermoproteota;c__Nitrososphaeria;o__Nitrososphaerales;f__Nitrosopumilaceae;g__JACEMX01;s__JACEMX01 sp013867335	83.37	0.7	d__Archaea;p__Thermoproteota;c__Nitrososphaeria;o__Nitrososphaerales;f__Nitrosopumilaceae;g__JACEMX01;s__	taxonomic classification defined by topology and ANI	N/A	GCA_011773785.1, s__JACEMX01 sp011773785, 95.0, 79.93, 0.57	72.89	11	0.978	Genome not assigned to closest species as it falls outside its pre-defined ANI radius
No	gsp_17	Spart_093_MAG	501	8485	3484014	53498	62.3146	0.040327	0.0568849	-0.38851	Absent	3717	287.101	91.89	11	90.6	4.7	67.1	d:Bacteria p:Proteobacteria c:Gammaproteobacteria	d__Bacteria;p__Proteobacteria;c__Gammaproteobacteria;o__Woeseiales;f__Woeseiaceae;g__UBA1847;s__	N/A	N/A	N/A	N/A	N/A	GCA_013042375.1	95	d__Bacteria;p__Proteobacteria;c__Gammaproteobacteria;o__Woeseiales;f__Woeseiaceae;g__UBA1847;s__UBA1847 sp013042375	78.65	0.36	d__Bacteria;p__Proteobacteria;c__Gammaproteobacteria;o__Woeseiales;f__Woeseiaceae;g__UBA1847;s__	taxonomic classification defined by topology and ANI	classification based on placement in class-level tree	GCA_002685275.1, s__UBA1847 sp002685275, 95.0, 80.14, 0.01; GCA_004282875.1, s__UBA1847 sp004282875, 95.0, 77.51, 0.23; GCA_009937605.1, s__UBA1847 sp009937605, 95.0, 77.2, 0.21; GCA_013043165.1, s__UBA1847 sp013043165, 95.0, 77.1, 0.18; GCA_002338605.1, s__UBA1847 sp002338605, 95.0, 76.52, 0.1; GCA_013001045.1, s__UBA1847 sp013001045, 95.0, 76.38, 0.14; GCA_018699395.1, s__UBA1847 sp018699395, 9…	83.5	11	0.948106	N/A
No	gsp_17	Spart_094_MAG	476	7260	2959121	28880	62.7392	0.0425802	0.172149	-0.176221	Absent	3188	289.48	93.5611	11	84	4.7	60.5	d:Bacteria p:Proteobacteria c:Gammaproteobacteria o:Chromatiales	d__Bacteria;p__Proteobacteria;c__Gammaproteobacteria;o__Woeseiales;f__Woeseiaceae;g__UBA1847;s__	N/A	N/A	N/A	N/A	N/A	GCA_013042375.1	95	d__Bacteria;p__Proteobacteria;c__Gammaproteobacteria;o__Woeseiales;f__Woeseiaceae;g__UBA1847;s__UBA1847 sp013042375	78.98	0.41	d__Bacteria;p__Proteobacteria;c__Gammaproteobacteria;o__Woeseiales;f__Woeseiaceae;g__UBA1847;s__	taxonomic classification defined by topology and ANI	classification based on placement in class-level tree	GCA_004282875.1, s__UBA1847 sp004282875, 95.0, 77.44, 0.27; GCA_009937605.1, s__UBA1847 sp009937605, 95.0, 77.16, 0.24; GCA_013043165.1, s__UBA1847 sp013043165, 95.0, 77.04, 0.19; GCA_018699395.1, s__UBA1847 sp018699395, 95.0, 76.88, 0.05; GCA_013001045.1, s__UBA1847 sp013001045, 95.0, 76.72, 0.15; GCA_002338605.1, s__UBA1847 sp002338605, 95.0, 76.41, 0.11; GCA_905480215.1, s__UBA1847 sp905480215…	74.09	11	0.949721	N/A
Yes	gsp_17	Spart_095_MAG	512	7246	3158031	33526	62.5876	0.00250156	-0.0419421	-0.0514602	Absent	3379	291.692	93.6306	11	86.8	0.9	82.3	d:Bacteria p:Proteobacteria c:Gammaproteobacteria o:Chromatiales	d__Bacteria;p__Proteobacteria;c__Gammaproteobacteria;o__Woeseiales;f__Woeseiaceae;g__UBA1847;s__	N/A	N/A	N/A	N/A	N/A	GCA_013042375.1	95	d__Bacteria;p__Proteobacteria;c__Gammaproteobacteria;o__Woeseiales;f__Woeseiaceae;g__UBA1847;s__UBA1847 sp013042375	78.8	0.38	d__Bacteria;p__Proteobacteria;c__Gammaproteobacteria;o__Woeseiales;f__Woeseiaceae;g__UBA1847;s__	taxonomic classification defined by topology and ANI	classification based on placement in class-level tree	GCA_002685275.1, s__UBA1847 sp002685275, 95.0, 78.65, 0.01; GCA_004282875.1, s__UBA1847 sp004282875, 95.0, 77.51, 0.26; GCA_009937605.1, s__UBA1847 sp009937605, 95.0, 77.4, 0.21; GCA_013043165.1, s__UBA1847 sp013043165, 95.0, 77.14, 0.2; GCA_013001045.1, s__UBA1847 sp013001045, 95.0, 76.78, 0.15; GCA_018699395.1, s__UBA1847 sp018699395, 95.0, 76.72, 0.04; GCA_002338605.1, s__UBA1847 sp002338605, …	80.4	11	0.946408	N/A
No	gsp_18	Spart_096_MAG	510	6789	3002247	25722	70.5821	0.0515614	0.378849	0.0571786	Present	3228	273.984	88.3759	11	68.9	2.8	54.9	d:Bacteria p:Deinococcus-Thermus c:Deinococci	d__Bacteria;p__Deinococcota;c__Deinococci;o__Deinococcales;f__Trueperaceae;g__JAAYYF01;s__	N/A	N/A	N/A	N/A	N/A	GCA_012515535.1	95	d__Bacteria;p__Deinococcota;c__Deinococci;o__Deinococcales;f__Trueperaceae;g__JAAYYF01;s__JAAYYF01 sp012515535	78.83	0.34	d__Bacteria;p__Deinococcota;c__Deinococci;o__Deinococcales;f__Trueperaceae;g__JAAYYF01;s__	taxonomic classification defined by topology and ANI	classification based on placement in class-level tree	N/A	62.49	11	0.859214	N/A
No	gsp_18	Spart_097_MAG	252	18084	3226979	54552	70.9955	0.0592505	-0.313661	-0.0804514	Absent	3138	307.82	89.7998	11	84.9	1.9	75.4	d:Bacteria p:Deinococcus-Thermus c:Deinococci	d__Bacteria;p__Deinococcota;c__Deinococci;o__Deinococcales;f__Trueperaceae;g__JAAYYF01;s__	N/A	N/A	N/A	N/A	N/A	GCA_012515535.1	95	d__Bacteria;p__Deinococcota;c__Deinococci;o__Deinococcales;f__Trueperaceae;g__JAAYYF01;s__JAAYYF01 sp012515535	78.87	0.4	d__Bacteria;p__Deinococcota;c__Deinococci;o__Deinococcales;f__Trueperaceae;g__JAAYYF01;s__	taxonomic classification defined by topology and ANI	classification based on placement in class-level tree	N/A	82.19	11	0.86378	N/A
Yes	gsp_18	Spart_098_MAG	252	23190	3556893	102209	70.8824	0.0362957	-0.478659	-0.277016	Present	3450	307.331	89.4284	11	85.8	0.9	81.3	d:Bacteria p:Deinococcus-Thermus c:Deinococci	d__Bacteria;p__Deinococcota;c__Deinococci;o__Deinococcales;f__Trueperaceae;g__JAAYYF01;s__	N/A	N/A	N/A	N/A	N/A	GCA_012515535.1	95	d__Bacteria;p__Deinococcota;c__Deinococci;o__Deinococcales;f__Trueperaceae;g__JAAYYF01;s__JAAYYF01 sp012515535	78.92	0.43	d__Bacteria;p__Deinococcota;c__Deinococci;o__Deinococcales;f__Trueperaceae;g__JAAYYF01;s__	taxonomic classification defined by topology and ANI	classification based on placement in class-level tree	N/A	78.91	11	0.863657	N/A
No	gsp_19	Spart_099_MAG	164	39904	2984256	143245	46.9765	0.0331071	-0.0507883	0.106803	Absent	2948	283.442	83.9996	11	93.4	5.7	64.9	d:Bacteria p:Proteobacteria c:Deltaproteobacteria	d__Bacteria;p__Desulfobacterota;c__Desulfobulbia;o__Desulfobulbales;f__BM004;g__BM004;s__BM004 sp002868955	GCA_002868955.1	95	d__Bacteria;p__Desulfobacterota;c__Desulfobulbia;o__Desulfobulbales;f__BM004;g__BM004;s__BM004 sp002868955	99.36	0.9	GCA_002868955.1	95	d__Bacteria;p__Desulfobacterota;c__Desulfobulbia;o__Desulfobulbales;f__BM004;g__BM004;s__BM004 sp002868955	99.36	0.9	d__Bacteria;p__Desulfobacterota;c__Desulfobulbia;o__Desulfobulbales;f__BM004;g__BM004;s__	taxonomic classification defined by topology and ANI	topological placement and ANI have congruent species assignments	GCA_012974315.1, s__BM004 sp012974315, 95.0, 78.89, 0.46	80.7	11	N/A	N/A
Yes	gsp_19	Spart_100_MAG	282	13213	2745332	59176	47.3037	0.023458	-0.2287	-0.396768	Absent	2847	273.839	85.1942	11	90.6	4.7	67.1	d:Bacteria p:Proteobacteria c:Deltaproteobacteria	d__Bacteria;p__Desulfobacterota;c__Desulfobulbia;o__Desulfobulbales;f__BM004;g__BM004;s__BM004 sp002868955	GCA_002868955.1	95	d__Bacteria;p__Desulfobacterota;c__Desulfobulbia;o__Desulfobulbales;f__BM004;g__BM004;s__BM004 sp002868955	99.1	0.82	GCA_002868955.1	95	d__Bacteria;p__Desulfobacterota;c__Desulfobulbia;o__Desulfobulbales;f__BM004;g__BM004;s__BM004 sp002868955	99.1	0.82	d__Bacteria;p__Desulfobacterota;c__Desulfobulbia;o__Desulfobulbales;f__BM004;g__BM004;s__	taxonomic classification defined by topology and ANI	topological placement and ANI have congruent species assignments	GCA_012974315.1, s__BM004 sp012974315, 95.0, 78.92, 0.42	77.07	11	N/A	N/A
No	gsp_2	Spart_101_MAG	587	5941	2910339	21789	65.8266	0.0225747	0.114314	-0.303953	Present	3166	277.67	90.6186	11	68.9	0.9	64.4	d:Bacteria p:Gemmatimonadetes	d__Bacteria;p__Gemmatimonadota;c__Gemmatimonadetes;o__KS3-K002;f__;g__;s__	N/A	N/A	N/A	N/A	N/A	N/A	N/A	N/A	N/A	N/A	d__Bacteria;p__Gemmatimonadota;c__Gemmatimonadetes;o__KS3-K002;f__;g__;s__	taxonomic novelty determined using RED	classification based on placement in class-level tree	N/A	64.36	11	0.706467	N/A
No	gsp_2	Spart_102_MAG	255	22607	3441519	154864	65.8847	0.0145866	0.344575	-0.327063	Absent	3341	311.375	90.6841	11	85.8	4.7	62.3	d:Bacteria p:Gemmatimonadetes	d__Bacteria;p__Gemmatimonadota;c__Gemmatimonadetes;o__KS3-K002;f__JABDQB01;g__;s__	N/A	N/A	N/A	N/A	N/A	N/A	N/A	N/A	N/A	N/A	d__Bacteria;p__Gemmatimonadota;c__Gemmatimonadetes;o__KS3-K002;f__JABDQB01;g__;s__	taxonomic novelty determined using RED	classification based on placement in class-level tree	N/A	77.1	11	0.762578	N/A
No	gsp_2	Spart_103_MAG	249	27795	3582115	145984	65.9377	0.0185645	0.671941	-0.195713	Absent	3445	314.807	90.8271	11	93.4	2.8	79.4	d:Bacteria p:Gemmatimonadetes	d__Bacteria;p__Gemmatimonadota;c__Gemmatimonadetes;o__KS3-K002;f__JABDQB01;g__;s__	N/A	N/A	N/A	N/A	N/A	N/A	N/A	N/A	N/A	N/A	d__Bacteria;p__Gemmatimonadota;c__Gemmatimonadetes;o__KS3-K002;f__JABDQB01;g__;s__	taxonomic novelty determined using RED	classification based on placement in class-level tree	N/A	86.56	11	0.758457	N/A
No	gsp_2	Spart_104_MAG	144	54668	3379139	304461	65.9636	0	0.470883	-0.00721653	Present	3155	325.813	91.2604	11	95.3	1.9	85.8	d:Bacteria p:Gemmatimonadetes	d__Bacteria;p__Gemmatimonadota;c__Gemmatimonadetes;o__KS3-K002;f__JABDQB01;g__;s__	N/A	N/A	N/A	N/A	N/A	N/A	N/A	N/A	N/A	N/A	d__Bacteria;p__Gemmatimonadota;c__Gemmatimonadetes;o__KS3-K002;f__JABDQB01;g__;s__	taxonomic novelty determined using RED	classification based on placement in class-level tree	N/A	89.73	11	0.759695	N/A
No	gsp_2	Spart_105_MAG	61	71093	2661007	142104	66.1008	0.0035325	0.984679	-0.524245	Absent	2471	331.34	92.3043	11	78.3	1.9	68.8	d:Bacteria p:Gemmatimonadetes	d__Bacteria;p__Gemmatimonadota;c__Gemmatimonadetes;o__KS3-K002;f__JABDQB01;g__;s__	N/A	N/A	N/A	N/A	N/A	N/A	N/A	N/A	N/A	N/A	d__Bacteria;p__Gemmatimonadota;c__Gemmatimonadetes;o__KS3-K002;f__JABDQB01;g__;s__	taxonomic novelty determined using RED	classification based on placement in class-level tree	N/A	76.23	11	0.759287	N/A
Yes	gsp_2	Spart_106_MAG	247	24184	3466155	105516	65.9506	0.0328895	0.118288	-0.294949	Present	3376	311.444	91.003	11	91.5	0.9	87	d:Bacteria p:Gemmatimonadetes	d__Bacteria;p__Gemmatimonadota;c__Gemmatimonadetes;o__KS3-K002;f__JABDQB01;g__;s__	N/A	N/A	N/A	N/A	N/A	N/A	N/A	N/A	N/A	N/A	d__Bacteria;p__Gemmatimonadota;c__Gemmatimonadetes;o__KS3-K002;f__JABDQB01;g__;s__	taxonomic novelty determined using RED	classification based on placement in class-level tree	N/A	86.52	11	0.760989	N/A
No	gsp_20	Spart_107_MAG	127	29984	2360160	131747	57.3351	0.0109738	0.0407922	-0.177366	Present	2474	287.264	90.336	11	84	3.8	65	d:Bacteria p:Proteobacteria c:Gammaproteobacteria	d__Bacteria;p__Proteobacteria;c__Gammaproteobacteria;o__Chromatiales;f__Sedimenticolaceae;g__Sva-25;s__	N/A	N/A	N/A	N/A	N/A	GCA_015767355.1	95	d__Bacteria;p__Proteobacteria;c__Gammaproteobacteria;o__Chromatiales;f__Sedimenticolaceae;g__Sva-25;s__Sva-25 sp015767355	76.15	0.08	d__Bacteria;p__Proteobacteria;c__Gammaproteobacteria;o__Chromatiales;f__Sedimenticolaceae;g__Sva-25;s__	taxonomic classification defined by topology and ANI	classification based on placement in class-level tree	N/A	82.76	11	0.894613	N/A
Yes	gsp_20	Spart_108_MAG	317	39021	2981725	219571	56.8402	0.00868625	0.485067	-0.614497	Present	3120	278.398	87.3925	11	89.6	0.9	85.1	d:Bacteria p:Proteobacteria c:Gammaproteobacteria	d__Bacteria;p__Proteobacteria;c__Gammaproteobacteria;o__Chromatiales;f__Sedimenticolaceae;g__Sva-25;s__	N/A	N/A	N/A	N/A	N/A	GCA_015767355.1	95	d__Bacteria;p__Proteobacteria;c__Gammaproteobacteria;o__Chromatiales;f__Sedimenticolaceae;g__Sva-25;s__Sva-25 sp015767355	76.3	0.08	d__Bacteria;p__Proteobacteria;c__Gammaproteobacteria;o__Chromatiales;f__Sedimenticolaceae;g__Sva-25;s__	taxonomic classification defined by topology and ANI	classification based on placement in class-level tree	N/A	88.68	11	0.893721	N/A
No	gsp_21	Spart_109_MAG	410	6384	2351619	28978	61.9823	0.0654443	-0.252541	0.274711	Absent	2629	263.493	88.3717	11	72.6	2.8	58.6	d:Bacteria p:Proteobacteria c:Gammaproteobacteria	d__Bacteria;p__Proteobacteria;c__Gammaproteobacteria;o__Chromatiales;f__Sedimenticolaceae;g__Sva-25;s__	N/A	N/A	N/A	N/A	N/A	GCA_015767355.1	95	d__Bacteria;p__Proteobacteria;c__Gammaproteobacteria;o__Chromatiales;f__Sedimenticolaceae;g__Sva-25;s__Sva-25 sp015767355	77.08	0.07	d__Bacteria;p__Proteobacteria;c__Gammaproteobacteria;o__Chromatiales;f__Sedimenticolaceae;g__Sva-25;s__	taxonomic classification defined by topology and ANI	classification based on placement in class-level tree	N/A	66.24	11	0.901284	N/A
Yes	gsp_21	Spart_110_MAG	62	136603	3223535	366877	61.3404	0.00483941	-0.276737	0.684397	Absent	3099	304.077	87.6988	11	98.1	4.7	74.6	d:Bacteria p:Proteobacteria c:Gammaproteobacteria	d__Bacteria;p__Proteobacteria;c__Gammaproteobacteria;o__Chromatiales;f__Sedimenticolaceae;g__Sva-25;s__	N/A	N/A	N/A	N/A	N/A	GCA_015767355.1	95	d__Bacteria;p__Proteobacteria;c__Gammaproteobacteria;o__Chromatiales;f__Sedimenticolaceae;g__Sva-25;s__Sva-25 sp015767355	76.84	0.12	d__Bacteria;p__Proteobacteria;c__Gammaproteobacteria;o__Chromatiales;f__Sedimenticolaceae;g__Sva-25;s__	taxonomic classification defined by topology and ANI	classification based on placement in class-level tree	N/A	93.25	11	0.896927	N/A
No	gsp_22	Spart_111_MAG	585	3049	1535724	12981	39.3497	0.0520276	-0.78785	-1.8315	Absent	1893	242.796	89.7841	11	64.2	1.9	54.7	d:Bacteria	d__Bacteria;p__WOR-3;c__UBA3072;o__UBA3072;f__UBA3072;g__JAFGHJ01;s__	N/A	N/A	N/A	N/A	N/A	GCA_016930175.1	95	d__Bacteria;p__WOR-3;c__UBA3072;o__UBA3072;f__UBA3072;g__JAFGHJ01;s__JAFGHJ01 sp016930175	78.17	0.47	d__Bacteria;p__WOR-3;c__UBA3072;o__UBA3072;f__UBA3072;g__JAFGHJ01;s__	taxonomic classification defined by topology and ANI	classification based on placement in class-level tree	N/A	56.51	11	0.937861	N/A
Yes	gsp_22	Spart_112_MAG	562	4423	2022537	15835	38.813	0.119701	-0.184584	-1.14535	Absent	2303	262.22	89.5744	11	75.5	2.8	61.5	d:Bacteria	d__Bacteria;p__WOR-3;c__UBA3072;o__UBA3072;f__UBA3072;g__JAFGHJ01;s__	N/A	N/A	N/A	N/A	N/A	GCA_016930175.1	95	d__Bacteria;p__WOR-3;c__UBA3072;o__UBA3072;f__UBA3072;g__JAFGHJ01;s__JAFGHJ01 sp016930175	78.59	0.52	d__Bacteria;p__WOR-3;c__UBA3072;o__UBA3072;f__UBA3072;g__JAFGHJ01;s__	taxonomic classification defined by topology and ANI	classification based on placement in class-level tree	N/A	66.42	11	0.93604	Genome not assigned to closest species as it falls outside its pre-defined ANI radius
No	gsp_23	Spart_113_MAG	125	3938	408917	12233	38.0613	0.0493988	0.762662	0.0963368	Absent	581	219.571	93.5919	11	55.7	0.9	51.2	d:Bacteria	d__Bacteria;p__Patescibacteria;c__Microgenomatia;o__GWA2-44-7;f__UBA8517;g__JAHJHG01;s__	N/A	N/A	N/A	N/A	N/A	GCA_018823885.1	95	d__Bacteria;p__Patescibacteria;c__Microgenomatia;o__GWA2-44-7;f__UBA8517;g__JAHJHG01;s__JAHJHG01 sp018823885	76.7	0.28	d__Bacteria;p__Patescibacteria;c__Microgenomatia;o__GWA2-44-7;f__UBA8517;g__JAHJHG01;s__	taxonomic classification defined by topology and ANI	classification based on placement in class-level tree	N/A	36.68	11	0.863022	N/A
Yes	gsp_23	Spart_114_MAG	60	11639	484418	33041	37.8167	0.0111474	-1.97335	-1.50485	Absent	598	251.015	92.9612	11	62.3	0.9	57.8	d:Bacteria	d__Bacteria;p__Patescibacteria;c__Microgenomatia;o__GWA2-44-7;f__UBA8517;g__JAHJHG01;s__	N/A	N/A	N/A	N/A	N/A	GCA_018823885.1	95	d__Bacteria;p__Patescibacteria;c__Microgenomatia;o__GWA2-44-7;f__UBA8517;g__JAHJHG01;s__JAHJHG01 sp018823885	76.74	0.21	d__Bacteria;p__Patescibacteria;c__Microgenomatia;o__GWA2-44-7;f__UBA8517;g__JAHJHG01;s__	taxonomic classification defined by topology and ANI	classification based on placement in class-level tree	N/A	47.34	11	0.85673	N/A
No	gsp_24	Spart_115_MAG	657	4543	2908113	14210	64.5361	0.0773698	0.132354	-0.375729	Absent	3448	235.758	83.8578	11	69.8	1.9	60.3	d:Bacteria p:Proteobacteria c:Gammaproteobacteria	d__Bacteria;p__Proteobacteria;c__Gammaproteobacteria;o__Chromatiales;f__Chromatiaceae;g__;s__	N/A	N/A	N/A	N/A	N/A	N/A	N/A	N/A	N/A	N/A	d__Bacteria;p__Proteobacteria;c__Gammaproteobacteria;o__Chromatiales;f__Chromatiaceae;g__;s__	taxonomic novelty determined using RED	classification based on placement in class-level tree	N/A	59.43	11	0.86527	N/A
Yes	gsp_24	Spart_116_MAG	695	6952	4184144	39229	64.6849	0.0552801	0.333677	-0.291885	Present	4588	253.827	83.498	11	77.4	0	77.4	d:Bacteria p:Proteobacteria c:Gammaproteobacteria o:Chromatiales	d__Bacteria;p__Proteobacteria;c__Gammaproteobacteria;o__Chromatiales;f__Chromatiaceae;g__;s__	N/A	N/A	N/A	N/A	N/A	N/A	N/A	N/A	N/A	N/A	d__Bacteria;p__Proteobacteria;c__Gammaproteobacteria;o__Chromatiales;f__Chromatiaceae;g__;s__	taxonomic novelty determined using RED	classification based on placement in class-level tree	N/A	72.68	11	0.866838	N/A
No	gsp_25	Spart_117_MAG	267	9573	1982733	35004	60.8285	0.0659695	-0.36192	-1.06043	Present	2280	261.504	90.2134	11	82.1	2.8	68.1	d:Bacteria p:Nitrospirae c:Nitrospira	d__Bacteria;p__Nitrospirota;c__Thermodesulfovibrionia;o__Thermodesulfovibrionales;f__JdFR-86;g__;s__	N/A	N/A	N/A	N/A	N/A	GCA_002011815.1	95	d__Bacteria;p__Nitrospirota;c__Thermodesulfovibrionia;o__Thermodesulfovibrionales;f__JdFR-86;g__JdFR-86;s__JdFR-86 sp002011815	76.85	0.04	d__Bacteria;p__Nitrospirota;c__Thermodesulfovibrionia;o__Thermodesulfovibrionales;f__JdFR-86;g__;s__	taxonomic classification defined by topology and ANI	classification based on placement in class-level tree	N/A	73.77	11	0.813822	N/A
Yes	gsp_25	Spart_118_MAG	150	17102	2012029	51514	60.6875	0.0446813	0.59932	0.847178	Absent	2185	277.411	90.3777	11	95.3	0.9	90.8	d:Bacteria p:Nitrospirae c:Nitrospira	d__Bacteria;p__Nitrospirota;c__Thermodesulfovibrionia;o__Thermodesulfovibrionales;f__JdFR-86;g__;s__	N/A	N/A	N/A	N/A	N/A	GCA_002011815.1	95	d__Bacteria;p__Nitrospirota;c__Thermodesulfovibrionia;o__Thermodesulfovibrionales;f__JdFR-86;g__JdFR-86;s__JdFR-86 sp002011815	76.31	0.03	d__Bacteria;p__Nitrospirota;c__Thermodesulfovibrionia;o__Thermodesulfovibrionales;f__JdFR-86;g__;s__	taxonomic classification defined by topology and ANI	classification based on placement in class-level tree	N/A	86.42	11	0.814618	N/A
No	gsp_26	Spart_119_MAG	1248	4980	4370269	26139	65.9274	0.0291973	0.0464389	-0.625427	Absent	5352	235.331	86.4586	11	78.3	2.8	64.3	d:Bacteria p:Proteobacteria c:Alphaproteobacteria o:Rhizobiales	d__Bacteria;p__Proteobacteria;c__Alphaproteobacteria;o__Rhizobiales;f__Xanthobacteraceae;g__Pseudolabrys;s__	N/A	N/A	N/A	N/A	N/A	N/A	N/A	N/A	N/A	N/A	d__Bacteria;p__Proteobacteria;c__Alphaproteobacteria;o__Rhizobiales;f__Xanthobacteraceae;g__Pseudolabrys;s__	taxonomic classification defined by topology and ANI	classification based on placement in class-level tree	GCA_016185205.1, s__Pseudolabrys sp016185205, 95.0, 81.46, 0.59; GCA_003133345.1, s__Pseudolabrys sp003133345, 95.0, 81.17, 0.5; GCA_016201085.1, s__Pseudolabrys sp016201085, 95.0, 80.71, 0.48; GCA_003152455.1, s__Pseudolabrys sp003152455, 95.0, 80.6, 0.56; GCA_009694265.1, s__Pseudolabrys sp009694265, 95.0, 80.33, 0.46; GCA_903878085.1, s__Pseudolabrys sp903878085, 95.0, 80.07, 0.56; GCF_0033673…	71.98	11	0.942238	Genome not assigned to closest species as it falls outside its pre-defined ANI radius
Yes	gsp_26	Spart_120_MAG	828	8393	5708071	31530	63.8608	0.0237208	-0.211784	-0.542017	Present	6181	255.359	82.9548	11	84	2.8	70	d:Bacteria p:Proteobacteria c:Alphaproteobacteria o:Rhizobiales	d__Bacteria;p__Proteobacteria;c__Alphaproteobacteria;o__Rhizobiales;f__Xanthobacteraceae;g__Pseudolabrys;s__	N/A	N/A	N/A	N/A	N/A	N/A	N/A	N/A	N/A	N/A	d__Bacteria;p__Proteobacteria;c__Alphaproteobacteria;o__Rhizobiales;f__Xanthobacteraceae;g__Pseudolabrys;s__	taxonomic classification defined by topology and ANI	classification based on placement in class-level tree	GCA_016185205.1, s__Pseudolabrys sp016185205, 95.0, 81.49, 0.45; GCA_003133345.1, s__Pseudolabrys sp003133345, 95.0, 81.02, 0.53; GCA_016201085.1, s__Pseudolabrys sp016201085, 95.0, 80.9, 0.54; GCA_003152455.1, s__Pseudolabrys sp003152455, 95.0, 80.5, 0.42; GCA_009694265.1, s__Pseudolabrys sp009694265, 95.0, 80.44, 0.59; GCA_903878085.1, s__Pseudolabrys sp903878085, 95.0, 80.0, 0.41; GCF_00336739…	78.65	11	0.942036	Genome not assigned to closest species as it falls outside its pre-defined ANI radius
No	gsp_27	Spart_121_MAG	147	43228	3477118	160926	64.7994	0.00448647	0.17176	-0.374193	Absent	3356	299.214	86.6374	11	78.3	0.9	73.8	d:Bacteria p:Proteobacteria c:Gammaproteobacteria	d__Bacteria;p__Proteobacteria;c__Gammaproteobacteria;o__WFUO01;f__WFUO01;g__;s__	N/A	N/A	N/A	N/A	N/A	GCA_015484945.1	95	d__Bacteria;p__Proteobacteria;c__Gammaproteobacteria;o__WFUO01;f__WFUO01;g__WFUO01;s__WFUO01 sp015484945	76.99	0.16	d__Bacteria;p__Proteobacteria;c__Gammaproteobacteria;o__WFUO01;f__WFUO01;g__;s__	taxonomic classification defined by topology and ANI	classification based on placement in class-level tree	N/A	79.81	11	0.731155	N/A
Yes	gsp_27	Spart_122_MAG	226	31096	4110979	108270	64.4324	0.020798	-0.0396783	-0.111614	Absent	3957	299.821	86.5774	11	100	1.9	90.5	d:Bacteria p:Proteobacteria c:Gammaproteobacteria	d__Bacteria;p__Proteobacteria;c__Gammaproteobacteria;o__WFUO01;f__WFUO01;g__;s__	N/A	N/A	N/A	N/A	N/A	GCA_015484945.1	95	d__Bacteria;p__Proteobacteria;c__Gammaproteobacteria;o__WFUO01;f__WFUO01;g__WFUO01;s__WFUO01 sp015484945	77.22	0.2	d__Bacteria;p__Proteobacteria;c__Gammaproteobacteria;o__WFUO01;f__WFUO01;g__;s__	taxonomic classification defined by topology and ANI	classification based on placement in class-level tree	N/A	93.71	11	0.732264	N/A
No	gsp_28	Spart_123_MAG	714	5755	3780359	18235	49.8929	0.0848332	-0.0358406	-0.232021	Present	4212	241.717	80.7948	11	68.9	1.9	59.4	d:Bacteria p:Proteobacteria c:Deltaproteobacteria	d__Bacteria;p__Desulfobacterota;c__Syntrophobacteria;o__BM002;f__BM002;g__BM002;s__	N/A	N/A	N/A	N/A	N/A	GCA_002899795.1	95	d__Bacteria;p__Desulfobacterota;c__Syntrophobacteria;o__BM002;f__BM002;g__BM002;s__BM002 sp002899795	77.97	0.22	d__Bacteria;p__Desulfobacterota;c__Syntrophobacteria;o__BM002;f__BM002;g__BM002;s__	taxonomic classification defined by topology and ANI	classification based on placement in class-level tree	N/A	58.92	11	0.865828	N/A
Yes	gsp_28	Spart_124_MAG	325	21968	4725116	72070	50.1762	0.0503268	-0.486612	-0.209962	Present	4705	270.084	80.6804	11	84	1.9	74.5	d:Bacteria p:Proteobacteria c:Deltaproteobacteria	d__Bacteria;p__Desulfobacterota;c__Syntrophobacteria;o__BM002;f__BM002;g__BM002;s__	N/A	N/A	N/A	N/A	N/A	GCA_002899795.1	95	d__Bacteria;p__Desulfobacterota;c__Syntrophobacteria;o__BM002;f__BM002;g__BM002;s__BM002 sp002899795	78.05	0.3	d__Bacteria;p__Desulfobacterota;c__Syntrophobacteria;o__BM002;f__BM002;g__BM002;s__	taxonomic classification defined by topology and ANI	classification based on placement in class-level tree	N/A	78.28	11	0.867092	N/A
No	gsp_29	Spart_125_MAG	400	7562	2565142	38817	60.7085	0.0815939	0.503513	-0.295173	Absent	2677	285.424	89.3611	11	75.5	1.9	66	d:Bacteria p:Proteobacteria	d__Bacteria;p__Acidobacteriota;c__UBA4820;o__UBA4820;f__DSQY01;g__;s__	N/A	N/A	N/A	N/A	N/A	N/A	N/A	N/A	N/A	N/A	d__Bacteria;p__Acidobacteriota;c__UBA4820;o__UBA4820;f__DSQY01;g__;s__	taxonomic novelty determined using RED	classification based on placement in class-level tree	N/A	70.14	11	0.749906	N/A
Yes	gsp_29	Spart_126_MAG	287	14203	2984579	48202	60.7698	0.0530728	0.0114681	-0.526025	Absent	2880	308.733	89.3746	11	88.7	1.9	79.2	d:Bacteria p:Proteobacteria	d__Bacteria;p__Acidobacteriota;c__UBA4820;o__UBA4820;f__DSQY01;g__;s__	N/A	N/A	N/A	N/A	N/A	N/A	N/A	N/A	N/A	N/A	d__Bacteria;p__Acidobacteriota;c__UBA4820;o__UBA4820;f__DSQY01;g__;s__	taxonomic novelty determined using RED	classification based on placement in class-level tree	N/A	85.8	11	0.750025	N/A
No	gsp_3	Spart_127_MAG	162	35420	3349072	134645	54.0766	0.0217672	-0.515222	0.543885	Absent	3434	287.333	88.3859	11	97.2	1.9	87.7	d:Bacteria p:Proteobacteria c:Gammaproteobacteria	d__Bacteria;p__Proteobacteria;c__Gammaproteobacteria;o__UBA6429;f__UBA6429;g__RI-92;s__	N/A	N/A	N/A	N/A	N/A	GCA_016125505.1	95	d__Bacteria;p__Proteobacteria;c__Gammaproteobacteria;o__UBA6429;f__UBA6429;g__RI-92;s__RI-92 sp016125505	78.88	0.36	d__Bacteria;p__Proteobacteria;c__Gammaproteobacteria;o__UBA6429;f__UBA6429;g__RI-92;s__	taxonomic classification defined by topology and ANI	classification based on placement in class-level tree	N/A	92.3	11	0.945545	N/A
No	gsp_3	Spart_128_MAG	468	7870	2880984	34379	54.0355	0.0389797	-0.259578	-0.582905	Present	3390	249.986	88.2463	11	78.3	1.9	68.8	d:Bacteria p:Proteobacteria c:Gammaproteobacteria	d__Bacteria;p__Proteobacteria;c__Gammaproteobacteria;o__UBA6429;f__UBA6429;g__RI-92;s__	N/A	N/A	N/A	N/A	N/A	GCA_016125505.1	95	d__Bacteria;p__Proteobacteria;c__Gammaproteobacteria;o__UBA6429;f__UBA6429;g__RI-92;s__RI-92 sp016125505	78.44	0.39	d__Bacteria;p__Proteobacteria;c__Gammaproteobacteria;o__UBA6429;f__UBA6429;g__RI-92;s__	taxonomic classification defined by topology and ANI	classification based on placement in class-level tree	N/A	73.11	11	0.947224	N/A
No	gsp_3	Spart_129_MAG	150	54761	3600411	204886	54.0456	0.00613819	0.925193	-0.686231	Present	3514	302.631	88.6103	11	97.2	6.6	64.2	d:Bacteria p:Proteobacteria c:Gammaproteobacteria	d__Bacteria;p__Proteobacteria;c__Gammaproteobacteria;o__UBA6429;f__UBA6429;g__RI-92;s__	N/A	N/A	N/A	N/A	N/A	GCA_016125505.1	95	d__Bacteria;p__Proteobacteria;c__Gammaproteobacteria;o__UBA6429;f__UBA6429;g__RI-92;s__RI-92 sp016125505	78.78	0.36	d__Bacteria;p__Proteobacteria;c__Gammaproteobacteria;o__UBA6429;f__UBA6429;g__RI-92;s__	taxonomic classification defined by topology and ANI	classification based on placement in class-level tree	N/A	93.17	11	0.94701	N/A
No	gsp_3	Spart_130_MAG	198	52725	3547129	213827	53.8354	0.0205236	-0.146417	-0.120365	Absent	3668	285.002	88.4142	11	98.1	5.7	69.6	d:Bacteria p:Proteobacteria c:Gammaproteobacteria	d__Bacteria;p__Proteobacteria;c__Gammaproteobacteria;o__UBA6429;f__UBA6429;g__RI-92;s__	N/A	N/A	N/A	N/A	N/A	GCA_016125505.1	95	d__Bacteria;p__Proteobacteria;c__Gammaproteobacteria;o__UBA6429;f__UBA6429;g__RI-92;s__RI-92 sp016125505	78.76	0.37	d__Bacteria;p__Proteobacteria;c__Gammaproteobacteria;o__UBA6429;f__UBA6429;g__RI-92;s__	taxonomic classification defined by topology and ANI	classification based on placement in class-level tree	N/A	91.34	11	0.94597	N/A
Yes	gsp_3	Spart_131_MAG	136	53659	3318852	123725	53.967	0.0229597	1.45599	-0.77839	Present	3369	290.826	88.5661	11	97.2	1.9	87.7	d:Bacteria p:Proteobacteria c:Gammaproteobacteria	d__Bacteria;p__Proteobacteria;c__Gammaproteobacteria;o__UBA6429;f__UBA6429;g__RI-92;s__	N/A	N/A	N/A	N/A	N/A	GCA_016125505.1	95	d__Bacteria;p__Proteobacteria;c__Gammaproteobacteria;o__UBA6429;f__UBA6429;g__RI-92;s__RI-92 sp016125505	78.85	0.38	d__Bacteria;p__Proteobacteria;c__Gammaproteobacteria;o__UBA6429;f__UBA6429;g__RI-92;s__	taxonomic classification defined by topology and ANI	classification based on placement in class-level tree	N/A	93.9	11	0.948416	N/A
No	gsp_30	Spart_132_MAG	632	2056	1237147	7226	34.7921	0.0657157	-0.501824	-1.14823	Absent	1857	205.732	92.6434	11	61.3	1.9	51.8	d:Bacteria p:Proteobacteria c:Epsilonproteobacteria o:Campylobacterales	d__Bacteria;p__Campylobacterota;c__Campylobacteria;o__Campylobacterales;f__Sulfurimonadaceae;g__Sulfurimonas;s__	N/A	N/A	N/A	N/A	N/A	GCF_014905095.1	95	d__Bacteria;p__Campylobacterota;c__Campylobacteria;o__Campylobacterales;f__Sulfurimonadaceae;g__Sulfurimonas;s__Sulfurimonas sp014905095	81.83	0.73	d__Bacteria;p__Campylobacterota;c__Campylobacteria;o__Campylobacterales;f__Sulfurimonadaceae;g__Sulfurimonas;s__	taxonomic classification defined by topology and ANI	classification based on placement in class-level tree	GCA_001829675.1, s__Sulfurimonas sp001829675, 95.0, 78.97, 0.17; GCF_009258225.1, s__Sulfurimonas sp009258225, 95.0, 78.95, 0.31; GCA_013607665.1, s__Sulfurimonas sp013607665, 95.0, 78.78, 0.32; GCA_016744025.1, s__Sulfurimonas sp016744025, 95.0, 78.7, 0.24; GCA_015488615.1, s__Sulfurimonas sp015488615, 95.0, 78.67, 0.24; GCA_002732645.1, s__Sulfurimonas sp002732645, 95.0, 78.63, 0.24; GCA_015662…	46.54	11	0.979591	Genome not assigned to closest species as it falls outside its pre-defined ANI radius
Yes	gsp_30	Spart_133_MAG	274	5776	1448278	21073	34.7721	0.0635928	0.137412	-0.0732522	Absent	1771	257.158	94.3381	11	80.2	1.9	70.7	d:Bacteria p:Proteobacteria c:Epsilonproteobacteria o:Campylobacterales	d__Bacteria;p__Campylobacterota;c__Campylobacteria;o__Campylobacterales;f__Sulfurimonadaceae;g__Sulfurimonas;s__	N/A	N/A	N/A	N/A	N/A	GCF_014905095.1	95	d__Bacteria;p__Campylobacterota;c__Campylobacteria;o__Campylobacterales;f__Sulfurimonadaceae;g__Sulfurimonas;s__Sulfurimonas sp014905095	81.69	0.7	d__Bacteria;p__Campylobacterota;c__Campylobacteria;o__Campylobacterales;f__Sulfurimonadaceae;g__Sulfurimonas;s__	taxonomic classification defined by topology and ANI	classification based on placement in class-level tree	GCA_013607665.1, s__Sulfurimonas sp013607665, 95.0, 78.93, 0.27; GCF_009192995.1, s__Sulfurimonas indica, 95.0, 78.9, 0.36; GCA_016764205.1, s__Sulfurimonas sp016764205, 95.0, 78.78, 0.12; GCF_009258225.1, s__Sulfurimonas sp009258225, 95.0, 78.5, 0.33; GCF_014905135.1, s__Sulfurimonas paralvinellae, 95.0, 78.49, 0.3; GCA_015662405.1, s__Sulfurimonas autotrophica_A, 95.0, 78.29, 0.21; GCF_00906876…	63.26	11	0.976654	Genome not assigned to closest species as it falls outside its pre-defined ANI radius
No	gsp_31	Spart_134_MAG	683	8707	4642532	34659	55.5101	0.0191275	0.278223	-0.257086	Absent	4770	281.459	86.756	11	77.4	2.8	63.4	d:Bacteria p:Proteobacteria c:Gammaproteobacteria	d__Bacteria;p__Proteobacteria;c__Gammaproteobacteria;o__Chromatiales;f__Sedimenticolaceae;g__Thiodiazotropha;s__	N/A	N/A	N/A	N/A	N/A	N/A	N/A	N/A	N/A	N/A	d__Bacteria;p__Proteobacteria;c__Gammaproteobacteria;o__Chromatiales;f__Sedimenticolaceae;g__Thiodiazotropha;s__	ANI	classification based on placement in class-level tree	GCA_003058495.1, s__Thiodiazotropha sp003058495, 95.0, 78.07, 0.26; GCA_003094535.1, s__Thiodiazotropha sp003094535, 95.0, 78.05, 0.22; GCA_003676145.1, s__Thiodiazotropha endolucinida, 95.0, 77.94, 0.24; GCF_001708965.1, s__Thiodiazotropha endoloripes, 95.0, 77.88, 0.23; GCA_003094555.1, s__Thiodiazotropha sp003094555, 95.0, 77.78, 0.19; GCA_016842065.1, s__Thiodiazotropha sp016842065, 95.0, 77.…	74.07	11	0.930984	N/A
Yes	gsp_31	Spart_135_MAG	267	22913	4618179	122913	55.3862	0.0141614	-0.105128	-0.106584	Absent	4343	308.634	87.0731	11	93.4	0.9	88.9	d:Bacteria p:Proteobacteria c:Gammaproteobacteria	d__Bacteria;p__Proteobacteria;c__Gammaproteobacteria;o__Chromatiales;f__Sedimenticolaceae;g__Thiodiazotropha;s__	N/A	N/A	N/A	N/A	N/A	N/A	N/A	N/A	N/A	N/A	d__Bacteria;p__Proteobacteria;c__Gammaproteobacteria;o__Chromatiales;f__Sedimenticolaceae;g__Thiodiazotropha;s__	ANI	classification based on placement in class-level tree	GCA_003676145.1, s__Thiodiazotropha endolucinida, 95.0, 78.13, 0.22; GCA_003058495.1, s__Thiodiazotropha sp003058495, 95.0, 78.11, 0.24; GCA_003094535.1, s__Thiodiazotropha sp003094535, 95.0, 77.95, 0.22; GCA_016842065.1, s__Thiodiazotropha sp016842065, 95.0, 77.91, 0.21; GCF_001708965.1, s__Thiodiazotropha endoloripes, 95.0, 77.89, 0.21; GCA_003094555.1, s__Thiodiazotropha sp003094555, 95.0, 77.…	87.45	11	0.932406	N/A
No	gsp_32	Spart_136_MAG	269	24875	3695619	82828	57.0809	0.0111213	0.506188	-0.411758	Absent	3554	303.51	87.5638	11	88.7	1.9	79.2	d:Bacteria p:Proteobacteria c:Gammaproteobacteria	d__Bacteria;p__Proteobacteria;c__Gammaproteobacteria;o__Chromatiales;f__Sedimenticolaceae;g__;s__	N/A	N/A	N/A	N/A	N/A	N/A	N/A	N/A	N/A	N/A	d__Bacteria;p__Proteobacteria;c__Gammaproteobacteria;o__Chromatiales;f__Sedimenticolaceae;g__;s__	taxonomic novelty determined using RED	classification based on placement in class-level tree	N/A	82.76	11	0.890982	N/A
Yes	gsp_32	Spart_137_MAG	469	8783	3412352	34142	56.9636	0.0147406	0.359554	-0.421844	Absent	3587	278.61	87.861	11	83	0	83	d:Bacteria p:Proteobacteria c:Gammaproteobacteria	d__Bacteria;p__Proteobacteria;c__Gammaproteobacteria;o__Chromatiales;f__Sedimenticolaceae;g__;s__	N/A	N/A	N/A	N/A	N/A	N/A	N/A	N/A	N/A	N/A	d__Bacteria;p__Proteobacteria;c__Gammaproteobacteria;o__Chromatiales;f__Sedimenticolaceae;g__;s__	taxonomic novelty determined using RED	classification based on placement in class-level tree	N/A	75.04	11	0.892201	N/A
No	gsp_33	Spart_138_MAG	99	94230	4626638	318048	59.6625	0.0108718	-0.110927	0.0968777	Absent	4148	321.248	86.4042	11	88.7	2.8	74.7	d:Bacteria p:Proteobacteria c:Gammaproteobacteria	d__Bacteria;p__Proteobacteria;c__Gammaproteobacteria;o__Chromatiales;f__Sedimenticolaceae;g__;s__	N/A	N/A	N/A	N/A	N/A	N/A	N/A	N/A	N/A	N/A	d__Bacteria;p__Proteobacteria;c__Gammaproteobacteria;o__Chromatiales;f__Sedimenticolaceae;g__;s__	taxonomic novelty determined using RED	classification based on placement in class-level tree	N/A	86.44	11	0.893527	N/A
Yes	gsp_33	Spart_139_MAG	126	62684	4617648	197965	59.7681	0.00664841	0.0585532	0.0568425	Absent	4178	318.787	86.5305	11	92.5	2.8	78.5	d:Bacteria p:Proteobacteria c:Gammaproteobacteria	d__Bacteria;p__Proteobacteria;c__Gammaproteobacteria;o__Chromatiales;f__Sedimenticolaceae;g__;s__	N/A	N/A	N/A	N/A	N/A	N/A	N/A	N/A	N/A	N/A	d__Bacteria;p__Proteobacteria;c__Gammaproteobacteria;o__Chromatiales;f__Sedimenticolaceae;g__;s__	taxonomic novelty determined using RED	classification based on placement in class-level tree	N/A	87.59	11	0.893138	N/A
No	gsp_34	Spart_140_MAG	838	7935	5330925	32459	51.8034	0.109099	0.314709	-0.688274	Absent	5205	293.043	85.8363	11	82.1	0.9	77.6	d:Bacteria p:Proteobacteria c:Gammaproteobacteria	d__Bacteria;p__Proteobacteria;c__Gammaproteobacteria;o__Pseudomonadales;f__Cellvibrionaceae;g__Exilibacterium;s__	N/A	N/A	N/A	N/A	N/A	GCF_007004655.1	95	d__Bacteria;p__Proteobacteria;c__Gammaproteobacteria;o__Pseudomonadales;f__Cellvibrionaceae;g__Exilibacterium;s__Exilibacterium tricleocarpae	76.79	0.11	d__Bacteria;p__Proteobacteria;c__Gammaproteobacteria;o__Pseudomonadales;f__Cellvibrionaceae;g__Exilibacterium;s__	taxonomic classification defined by topology and ANI	classification based on placement in class-level tree	N/A	82.01	11	0.889123	N/A
Yes	gsp_34	Spart_141_MAG	472	15204	5202166	104820	52.1359	0.0382149	0.808423	-0.712377	Absent	4766	310.196	85.2565	11	96.2	0.9	91.7	d:Bacteria p:Proteobacteria c:Gammaproteobacteria	d__Bacteria;p__Proteobacteria;c__Gammaproteobacteria;o__Pseudomonadales;f__Cellvibrionaceae;g__Exilibacterium;s__	N/A	N/A	N/A	N/A	N/A	GCF_007004655.1	95	d__Bacteria;p__Proteobacteria;c__Gammaproteobacteria;o__Pseudomonadales;f__Cellvibrionaceae;g__Exilibacterium;s__Exilibacterium tricleocarpae	77.12	0.11	d__Bacteria;p__Proteobacteria;c__Gammaproteobacteria;o__Pseudomonadales;f__Cellvibrionaceae;g__Exilibacterium;s__	taxonomic classification defined by topology and ANI	classification based on placement in class-level tree	N/A	91.88	11	0.890636	N/A
No	gsp_35	Spart_142_MAG	583	6717	3424322	26127	63.2819	0.0709922	0.10217	-0.491034	Absent	3752	269.666	88.6411	11	71.7	0.9	67.2	d:Bacteria p:Proteobacteria c:Alphaproteobacteria o:Sphingomonadales f:Sphingomonadaceae	d__Bacteria;p__Proteobacteria;c__Alphaproteobacteria;o__Sphingomonadales;f__Sphingomonadaceae;g__Novosphingobium;s__	N/A	N/A	N/A	N/A	N/A	GCF_001590985.1	95	d__Bacteria;p__Proteobacteria;c__Alphaproteobacteria;o__Sphingomonadales;f__Sphingomonadaceae;g__Novosphingobium;s__Novosphingobium naphthalenivorans	85.69	0.64	d__Bacteria;p__Proteobacteria;c__Alphaproteobacteria;o__Sphingomonadales;f__Sphingomonadaceae;g__Novosphingobium;s__	taxonomic classification defined by topology and ANI	classification based on placement in class-level tree	GCF_014645195.1, s__Novosphingobium indicum, 95.0, 82.18, 0.58; GCF_000802225.1, s__Novosphingobium malaysiense, 95.0, 82.16, 0.54; GCF_900113255.1, s__Novosphingobium sp900113255, 95.0, 81.61, 0.53; GCF_000767465.1, s__Novosphingobium pentaromativorans, 95.0, 81.33, 0.45; GCF_002149965.1, s__Novosphingobium panipatense, 95.0, 81.12, 0.45; GCF_900168325.1, s__Novosphingobium mathurense, 95.0, 81.…	68.78	11	0.988287	Genome not assigned to closest species as it falls outside its pre-defined ANI radius
Yes	gsp_35	Spart_143_MAG	301	20779	3864141	85380	63.3047	0.0303302	-0.51701	0.269401	Present	3850	296.711	88.6877	11	93.4	0	93.4	d:Bacteria p:Proteobacteria c:Alphaproteobacteria o:Sphingomonadales	d__Bacteria;p__Proteobacteria;c__Alphaproteobacteria;o__Sphingomonadales;f__Sphingomonadaceae;g__Novosphingobium;s__	N/A	N/A	N/A	N/A	N/A	GCF_001590985.1	95	d__Bacteria;p__Proteobacteria;c__Alphaproteobacteria;o__Sphingomonadales;f__Sphingomonadaceae;g__Novosphingobium;s__Novosphingobium naphthalenivorans	86.09	0.64	d__Bacteria;p__Proteobacteria;c__Alphaproteobacteria;o__Sphingomonadales;f__Sphingomonadaceae;g__Novosphingobium;s__	taxonomic classification defined by topology and ANI	classification based on placement in class-level tree	GCF_014645195.1, s__Novosphingobium indicum, 95.0, 82.47, 0.57; GCF_000802225.1, s__Novosphingobium malaysiense, 95.0, 82.23, 0.54; GCF_900113255.1, s__Novosphingobium sp900113255, 95.0, 81.99, 0.53; GCF_006874585.1, s__Novosphingobium sp006874585, 95.0, 81.27, 0.49; GCF_000767465.1, s__Novosphingobium pentaromativorans, 95.0, 81.27, 0.48; GCF_004341845.1, s__Novosphingobium sp004341845, 95.0, 81…	89.89	11	0.988462	Genome not assigned to closest species as it falls outside its pre-defined ANI radius
No	gsp_36	Spart_144_MAG	418	8124	2587859	30587	52.3142	0.0402263	0.384247	-0.0582639	Present	2859	271.262	89.905	11	90.6	3.8	71.6	d:Bacteria p:Chloroflexi c:Anaerolineae	d__Bacteria;p__Chloroflexota;c__Anaerolineae;o__Anaerolineales;f__UBA11858;g__B10-G9;s__	N/A	N/A	N/A	N/A	N/A	GCA_011039385.1	95	d__Bacteria;p__Chloroflexota;c__Anaerolineae;o__Anaerolineales;f__UBA11858;g__B10-G9;s__B10-G9 sp011039385	77.14	0.2	d__Bacteria;p__Chloroflexota;c__Anaerolineae;o__Anaerolineales;f__UBA11858;g__B10-G9;s__	taxonomic classification defined by topology and ANI	classification based on placement in class-level tree	GCA_018263575.1, s__B10-G9 sp018263575, 95.0, 77.32, 0.03; GCA_003648195.1, s__B10-G9 sp003648195, 95.0, 77.12, 0.02; GCA_018335275.1, s__B10-G9 sp018335275, 95.0, 76.99, 0.04	84.02	11	0.970993	N/A
Yes	gsp_36	Spart_145_MAG	266	10592	2251149	47515	52.5361	0.0479755	-0.125141	-0.772965	Absent	2395	284.004	90.6457	11	93.4	2.8	79.4	d:Bacteria p:Chloroflexi c:Anaerolineae	d__Bacteria;p__Chloroflexota;c__Anaerolineae;o__Anaerolineales;f__UBA11858;g__B10-G9;s__	N/A	N/A	N/A	N/A	N/A	GCA_011039385.1	95	d__Bacteria;p__Chloroflexota;c__Anaerolineae;o__Anaerolineales;f__UBA11858;g__B10-G9;s__B10-G9 sp011039385	77.48	0.2	d__Bacteria;p__Chloroflexota;c__Anaerolineae;o__Anaerolineales;f__UBA11858;g__B10-G9;s__	taxonomic classification defined by topology and ANI	classification based on placement in class-level tree	GCA_003648195.1, s__B10-G9 sp003648195, 95.0, 76.57, 0.02; GCA_018263575.1, s__B10-G9 sp018263575, 95.0, 76.39, 0.03; GCA_018335275.1, s__B10-G9 sp018335275, 95.0, 75.98, 0.04	81.43	11	0.970954	N/A
No	gsp_37	Spart_146_MAG	211	23655	3196427	101956	66.3513	0.0148916	0.0904345	0.242386	Present	3065	319.778	91.9889	11	91.5	7.5	54	d:Bacteria p:Proteobacteria c:Gammaproteobacteria	d__Bacteria;p__Proteobacteria;c__Gammaproteobacteria;o__Xanthomonadales;f__SZUA-36;g__JABDPF01;s__	N/A	N/A	N/A	N/A	N/A	GCA_013042915.1	95	d__Bacteria;p__Proteobacteria;c__Gammaproteobacteria;o__Xanthomonadales;f__SZUA-36;g__JABDPF01;s__JABDPF01 sp013042915	78.56	0.43	d__Bacteria;p__Proteobacteria;c__Gammaproteobacteria;o__Xanthomonadales;f__SZUA-36;g__JABDPF01;s__	taxonomic classification defined by topology and ANI	classification based on placement in class-level tree	GCA_013001885.1, s__JABDPF01 sp013001885, 95.0, 76.87, 0.24	85.21	11	0.916488	N/A
Yes	gsp_37	Spart_147_MAG	150	43962	3207325	115344	66.2179	0.00349201	0.430262	-0.351176	Absent	2960	332.761	92.1303	11	88.7	2.8	74.7	d:Bacteria p:Proteobacteria c:Gammaproteobacteria	d__Bacteria;p__Proteobacteria;c__Gammaproteobacteria;o__Xanthomonadales;f__SZUA-36;g__JABDPF01;s__	N/A	N/A	N/A	N/A	N/A	GCA_013042915.1	95	d__Bacteria;p__Proteobacteria;c__Gammaproteobacteria;o__Xanthomonadales;f__SZUA-36;g__JABDPF01;s__JABDPF01 sp013042915	78.56	0.44	d__Bacteria;p__Proteobacteria;c__Gammaproteobacteria;o__Xanthomonadales;f__SZUA-36;g__JABDPF01;s__	taxonomic classification defined by topology and ANI	classification based on placement in class-level tree	GCA_013001885.1, s__JABDPF01 sp013001885, 95.0, 76.94, 0.24	84.59	11	0.915412	N/A
No	gsp_38	Spart_148_MAG	593	4599	2686092	16367	54.282	0.0760585	-0.259385	-1.04607	Absent	2947	262.109	86.2705	11	69.8	3.8	50.8	d:Bacteria p:Proteobacteria c:Deltaproteobacteria	d__Bacteria;p__Desulfobacterota;c__Desulfobacteria;o__Desulfobacterales;f__SG8-13;g__;s__	N/A	N/A	N/A	N/A	N/A	GCA_001303025.1	95	d__Bacteria;p__Desulfobacterota;c__Desulfobacteria;o__Desulfobacterales;f__SG8-13;g__SG8-13;s__SG8-13 sp001303025	76.64	0.1	d__Bacteria;p__Desulfobacterota;c__Desulfobacteria;o__Desulfobacterales;f__SG8-13;g__;s__	taxonomic classification defined by topology and ANI	classification based on placement in class-level tree	N/A	55.48	11	0.84301	N/A
Yes	gsp_38	Spart_149_MAG	572	10504	3891098	56803	55.2026	0.039706	0.116388	-0.351441	Absent	3885	288.657	86.4614	11	81.1	4.7	57.6	d:Bacteria p:Proteobacteria c:Deltaproteobacteria	d__Bacteria;p__Desulfobacterota;c__Desulfobacteria;o__Desulfobacterales;f__SG8-13;g__;s__	N/A	N/A	N/A	N/A	N/A	GCA_001303025.1	95	d__Bacteria;p__Desulfobacterota;c__Desulfobacteria;o__Desulfobacterales;f__SG8-13;g__SG8-13;s__SG8-13 sp001303025	76.86	0.1	d__Bacteria;p__Desulfobacterota;c__Desulfobacteria;o__Desulfobacterales;f__SG8-13;g__;s__	taxonomic classification defined by topology and ANI	classification based on placement in class-level tree	N/A	73.87	11	0.84231	Genome has more than 10.0% of markers with multiple hits
No	gsp_39	Spart_150_MAG	123	34311	2885878	107919	67.8885	0.0155932	-0.041548	-0.0951766	Present	2753	320.829	91.8171	11	97.2	0.9	92.7	d:Bacteria p:Proteobacteria c:Gammaproteobacteria	d__Bacteria;p__Proteobacteria;c__Gammaproteobacteria;o__XN24;f__XN24;g__;s__	N/A	N/A	N/A	N/A	N/A	N/A	N/A	N/A	N/A	N/A	d__Bacteria;p__Proteobacteria;c__Gammaproteobacteria;o__XN24;f__XN24;g__;s__	taxonomic novelty determined using RED	classification based on placement in class-level tree	N/A	95.08	11	0.879832	N/A
Yes	gsp_39	Spart_151_MAG	91	62669	3084677	188172	67.8612	0.011703	0.295514	-0.017047	Present	2875	327.894	91.6817	11	99.1	0.9	94.6	d:Bacteria p:Proteobacteria c:Gammaproteobacteria	d__Bacteria;p__Proteobacteria;c__Gammaproteobacteria;o__XN24;f__XN24;g__;s__	N/A	N/A	N/A	N/A	N/A	N/A	N/A	N/A	N/A	N/A	d__Bacteria;p__Proteobacteria;c__Gammaproteobacteria;o__XN24;f__XN24;g__;s__	taxonomic novelty determined using RED	classification based on placement in class-level tree	N/A	95.49	11	0.879758	N/A
No	gsp_4	Spart_152_MAG	190	9675	1468425	45876	38.4502	0.0668063	-0.729526	-0.509841	Absent	1818	249.034	92.4956	11	86.8	1.9	77.3	d:Bacteria p:Proteobacteria c:Epsilonproteobacteria	d__Bacteria;p__Campylobacterota;c__Campylobacteria;o__Campylobacterales;f__Sulfurovaceae;g__BN30871;s__	N/A	N/A	N/A	N/A	N/A	GCA_016937775.1	95	d__Bacteria;p__Campylobacterota;c__Campylobacteria;o__Campylobacterales;f__Sulfurovaceae;g__BN30871;s__BN30871 sp016937775	84.37	0.72	d__Bacteria;p__Campylobacterota;c__Campylobacteria;o__Campylobacterales;f__Sulfurovaceae;g__BN30871;s__	taxonomic classification defined by topology and ANI	classification based on placement in class-level tree	GCA_016937075.1, s__BN30871 sp016937075, 95.0, 77.13, 0.1; GCA_002412865.1, s__BN30871 sp002412865, 95.0, 77.01, 0.08; GCA_002424475.1, s__BN30871 sp002424475, 95.0, 76.91, 0.13; GCA_002483605.1, s__BN30871 sp002483605, 95.0, 76.9, 0.11; GCA_011372825.1, s__BN30871 sp011372825, 95.0, 76.57, 0.12; GCA_001493195.1, s__BN30871 sp001493195, 95.0, 76.54, 0.14	75.66	11	0.973462	Genome not assigned to closest species as it falls outside its pre-defined ANI radius
No	gsp_4	Spart_153_MAG	258	9227	1669561	36495	38.76	0.0250964	-0.464518	-0.54546	Present	1965	262.497	92.6841	11	92.5	5.7	64	d:Bacteria p:Proteobacteria c:Epsilonproteobacteria	d__Bacteria;p__Campylobacterota;c__Campylobacteria;o__Campylobacterales;f__Sulfurovaceae;g__BN30871;s__	N/A	N/A	N/A	N/A	N/A	GCA_016937775.1	95	d__Bacteria;p__Campylobacterota;c__Campylobacteria;o__Campylobacterales;f__Sulfurovaceae;g__BN30871;s__BN30871 sp016937775	84.75	0.72	d__Bacteria;p__Campylobacterota;c__Campylobacteria;o__Campylobacterales;f__Sulfurovaceae;g__BN30871;s__	taxonomic classification defined by topology and ANI	classification based on placement in class-level tree	GCA_002412865.1, s__BN30871 sp002412865, 95.0, 77.02, 0.08; GCA_016937075.1, s__BN30871 sp016937075, 95.0, 76.98, 0.1; GCA_002424475.1, s__BN30871 sp002424475, 95.0, 76.84, 0.11; GCA_011372825.1, s__BN30871 sp011372825, 95.0, 76.79, 0.14; GCA_002483605.1, s__BN30871 sp002483605, 95.0, 76.71, 0.1; GCA_001493195.1, s__BN30871 sp001493195, 95.0, 76.63, 0.13	82.07	11	0.974793	Genome not assigned to closest species as it falls outside its pre-defined ANI radius
No	gsp_4	Spart_154_MAG	81	36286	1709634	84105	38.5181	0.0278422	-0.176001	0.223858	Absent	1893	279.448	92.826	11	96.2	3.8	77.2	d:Bacteria p:Proteobacteria c:Epsilonproteobacteria	d__Bacteria;p__Campylobacterota;c__Campylobacteria;o__Campylobacterales;f__Sulfurovaceae;g__BN30871;s__	N/A	N/A	N/A	N/A	N/A	GCA_016937775.1	95	d__Bacteria;p__Campylobacterota;c__Campylobacteria;o__Campylobacterales;f__Sulfurovaceae;g__BN30871;s__BN30871 sp016937775	84.7	0.79	d__Bacteria;p__Campylobacterota;c__Campylobacteria;o__Campylobacterales;f__Sulfurovaceae;g__BN30871;s__	taxonomic classification defined by topology and ANI	classification based on placement in class-level tree	GCA_002412865.1, s__BN30871 sp002412865, 95.0, 77.06, 0.09; GCA_016937075.1, s__BN30871 sp016937075, 95.0, 77.01, 0.12; GCA_002483605.1, s__BN30871 sp002483605, 95.0, 76.99, 0.12; GCA_002424475.1, s__BN30871 sp002424475, 95.0, 76.83, 0.12; GCA_011372825.1, s__BN30871 sp011372825, 95.0, 76.72, 0.15; GCA_001493195.1, s__BN30871 sp001493195, 95.0, 76.56, 0.14	86	11	0.971869	Genome not assigned to closest species as it falls outside its pre-defined ANI radius
No	gsp_4	Spart_155_MAG	338	6262	1573289	22836	38.8688	0.0505311	-0.191327	-0.455306	Absent	1951	249.616	92.863	11	94.3	5.7	65.8	d:Bacteria p:Proteobacteria c:Epsilonproteobacteria	d__Bacteria;p__Campylobacterota;c__Campylobacteria;o__Campylobacterales;f__Sulfurovaceae;g__BN30871;s__	N/A	N/A	N/A	N/A	N/A	GCA_016937775.1	95	d__Bacteria;p__Campylobacterota;c__Campylobacteria;o__Campylobacterales;f__Sulfurovaceae;g__BN30871;s__BN30871 sp016937775	84.78	0.78	d__Bacteria;p__Campylobacterota;c__Campylobacteria;o__Campylobacterales;f__Sulfurovaceae;g__BN30871;s__	taxonomic classification defined by topology and ANI	classification based on placement in class-level tree	GCA_002424475.1, s__BN30871 sp002424475, 95.0, 77.3, 0.15; GCA_002412865.1, s__BN30871 sp002412865, 95.0, 77.26, 0.09; GCA_002483605.1, s__BN30871 sp002483605, 95.0, 77.1, 0.14; GCA_016937075.1, s__BN30871 sp016937075, 95.0, 77.09, 0.1; GCA_011372825.1, s__BN30871 sp011372825, 95.0, 76.92, 0.11; GCA_001493195.1, s__BN30871 sp001493195, 95.0, 76.68, 0.15	82.05	11	0.972487	Genome not assigned to closest species as it falls outside its pre-defined ANI radius
Yes	gsp_4	Spart_156_MAG	327	9999	1835818	43140	38.6168	0.0111122	0.58468	-0.369249	Absent	2195	254.637	91.3372	11	92.5	2.8	78.5	d:Bacteria p:Proteobacteria c:Epsilonproteobacteria	d__Bacteria;p__Campylobacterota;c__Campylobacteria;o__Campylobacterales;f__Sulfurovaceae;g__BN30871;s__	N/A	N/A	N/A	N/A	N/A	GCA_016937775.1	95	d__Bacteria;p__Campylobacterota;c__Campylobacteria;o__Campylobacterales;f__Sulfurovaceae;g__BN30871;s__BN30871 sp016937775	84.61	0.7	d__Bacteria;p__Campylobacterota;c__Campylobacteria;o__Campylobacterales;f__Sulfurovaceae;g__BN30871;s__	taxonomic classification defined by topology and ANI	classification based on placement in class-level tree	GCA_002483605.1, s__BN30871 sp002483605, 95.0, 77.73, 0.11; GCA_002412865.1, s__BN30871 sp002412865, 95.0, 77.29, 0.09; GCA_016937075.1, s__BN30871 sp016937075, 95.0, 76.98, 0.11; GCA_002424475.1, s__BN30871 sp002424475, 95.0, 76.85, 0.11; GCA_001493195.1, s__BN30871 sp001493195, 95.0, 76.77, 0.13; GCA_011372825.1, s__BN30871 sp011372825, 95.0, 76.73, 0.14	80.62	11	0.970977	Genome not assigned to closest species as it falls outside its pre-defined ANI radius
No	gsp_40	Spart_157_MAG	554	3606	1681881	17613	57.1446	0.0859157	0.164706	-1.16763	Absent	2236	230.5	91.9322	11	74.5	0.9	70	d:Bacteria p:Proteobacteria c:Epsilonproteobacteria o:Campylobacterales	d__Bacteria;p__Campylobacterota;c__Campylobacteria;o__Campylobacterales;f__Sulfurimonadaceae;g__JACXUG01;s__	N/A	N/A	N/A	N/A	N/A	GCA_014764065.1	95	d__Bacteria;p__Campylobacterota;c__Campylobacteria;o__Campylobacterales;f__Sulfurimonadaceae;g__JACXUG01;s__JACXUG01 sp014764065	81.14	0.58	d__Bacteria;p__Campylobacterota;c__Campylobacteria;o__Campylobacterales;f__Sulfurimonadaceae;g__JACXUG01;s__	taxonomic classification defined by topology and ANI	classification based on placement in class-level tree	N/A	65.09	11	0.960515	Genome not assigned to closest species as it falls outside its pre-defined ANI radius
Yes	gsp_40	Spart_158_MAG	354	7762	1955662	27285	57.1003	0.0767515	-0.206056	-0.844962	Absent	2330	257.13	91.9045	11	84	1.9	74.5	d:Bacteria p:Proteobacteria c:Epsilonproteobacteria o:Campylobacterales	d__Bacteria;p__Campylobacterota;c__Campylobacteria;o__Campylobacterales;f__Sulfurimonadaceae;g__JACXUG01;s__	N/A	N/A	N/A	N/A	N/A	GCA_014764065.1	95	d__Bacteria;p__Campylobacterota;c__Campylobacteria;o__Campylobacterales;f__Sulfurimonadaceae;g__JACXUG01;s__JACXUG01 sp014764065	81.16	0.53	d__Bacteria;p__Campylobacterota;c__Campylobacteria;o__Campylobacterales;f__Sulfurimonadaceae;g__JACXUG01;s__	taxonomic classification defined by topology and ANI	classification based on placement in class-level tree	N/A	73.59	11	0.960834	Genome not assigned to closest species as it falls outside its pre-defined ANI radius
No	gsp_41	Spart_159_MAG	435	9044	3216949	42071	35.3058	0.0533736	0.251636	-0.118923	Absent	3296	293.758	90.2931	11	75.5	0.9	71	d:Bacteria p:Bacteroidetes	d__Bacteria;p__Bacteroidota;c__Ignavibacteria;o__Ignavibacteriales;f__Ignavibacteriaceae;g__BMS3ABIN03;s__	N/A	N/A	N/A	N/A	N/A	GCA_002898075.1	95	d__Bacteria;p__Bacteroidota;c__Ignavibacteria;o__Ignavibacteriales;f__Ignavibacteriaceae;g__BMS3ABIN03;s__BMS3ABIN03 sp002898075	75.88	0.07	d__Bacteria;p__Bacteroidota;c__Ignavibacteria;o__Ignavibacteriales;f__Ignavibacteriaceae;g__BMS3ABIN03;s__	taxonomic classification defined by topology and ANI	classification based on placement in class-level tree	N/A	71.01	11	0.875265	N/A
Yes	gsp_41	Spart_160_MAG	898	4119	2930767	14423	35.2054	0.0825381	0.393298	-0.0362827	Absent	3412	259.641	90.6822	11	77.4	0.9	72.9	d:Bacteria p:Calditrichaeota	d__Bacteria;p__Bacteroidota;c__Ignavibacteria;o__Ignavibacteriales;f__Ignavibacteriaceae;g__BMS3ABIN03;s__	N/A	N/A	N/A	N/A	N/A	GCA_002898075.1	95	d__Bacteria;p__Bacteroidota;c__Ignavibacteria;o__Ignavibacteriales;f__Ignavibacteriaceae;g__BMS3ABIN03;s__BMS3ABIN03 sp002898075	75.63	0.1	d__Bacteria;p__Bacteroidota;c__Ignavibacteria;o__Ignavibacteriales;f__Ignavibacteriaceae;g__BMS3ABIN03;s__	taxonomic classification defined by topology and ANI	classification based on placement in class-level tree	N/A	64.85	11	0.875646	N/A
No	gsp_42	Spart_161_MAG	417	16579	4287914	109243	47.6934	0.0488583	-0.364489	-0.347592	Absent	4277	297.18	88.9269	11	91.5	4.7	68	d:Bacteria p:Chloroflexi c:Anaerolineae	d__Bacteria;p__Chloroflexota;c__Anaerolineae;o__Anaerolineales;f__UBA11579;g__UBA11579;s__	N/A	N/A	N/A	N/A	N/A	GCA_003486225.1	95	d__Bacteria;p__Chloroflexota;c__Anaerolineae;o__Anaerolineales;f__UBA11579;g__UBA11579;s__UBA11579 sp003486225	78.31	0.35	d__Bacteria;p__Chloroflexota;c__Anaerolineae;o__Anaerolineales;f__UBA11579;g__UBA11579;s__	taxonomic classification defined by topology and ANI	classification based on placement in class-level tree	GCA_003250455.1, s__UBA11579 sp003250455, 95.0, 77.25, 0.11; GCA_016932165.1, s__UBA11579 sp016932165, 95.0, 76.62, 0.12	82.96	11	0.975653	N/A
Yes	gsp_42	Spart_162_MAG	539	8847	3608650	57372	47.6177	0.0502404	0.749379	-0.504524	Present	3796	282.815	89.2494	11	85.8	2.8	71.8	d:Bacteria p:Chloroflexi c:Anaerolineae	d__Bacteria;p__Chloroflexota;c__Anaerolineae;o__Anaerolineales;f__UBA11579;g__UBA11579;s__	N/A	N/A	N/A	N/A	N/A	GCA_003486225.1	95	d__Bacteria;p__Chloroflexota;c__Anaerolineae;o__Anaerolineales;f__UBA11579;g__UBA11579;s__UBA11579 sp003486225	78.28	0.3	d__Bacteria;p__Chloroflexota;c__Anaerolineae;o__Anaerolineales;f__UBA11579;g__UBA11579;s__	taxonomic classification defined by topology and ANI	classification based on placement in class-level tree	GCA_003250455.1, s__UBA11579 sp003250455, 95.0, 77.29, 0.09; GCA_016932165.1, s__UBA11579 sp016932165, 95.0, 76.86, 0.1	77.28	11	0.974787	N/A
Yes	gsp_43	Spart_163_MAG	118	24393	2138264	91642	65.26	0.0399857	0.130282	-0.723717	Absent	2178	289.888	88.5827	11	60.4	0	60.4	d:Bacteria p:Proteobacteria c:Gammaproteobacteria	d__Bacteria;p__Proteobacteria;c__Gammaproteobacteria;o__UBA6429;f__;g__;s__	N/A	N/A	N/A	N/A	N/A	N/A	N/A	N/A	N/A	N/A	d__Bacteria;p__Proteobacteria;c__Gammaproteobacteria;o__UBA6429;f__;g__;s__	taxonomic novelty determined using RED	classification based on placement in class-level tree	N/A	57.86	11	0.731889	N/A
Yes	gsp_44	Spart_164_MAG	419	7731	2620741	39471	66.0167	0.0373177	-0.0226573	-0.101615	Absent	2749	291.428	91.7072	11	67.9	1.9	58.4	d:Bacteria p:Gemmatimonadetes	d__Bacteria;p__Gemmatimonadota;c__Gemmatimonadetes;o__KS3-K002;f__JABDQB01;g__JAENXO01;s__	N/A	N/A	N/A	N/A	N/A	GCA_016649455.1	95	d__Bacteria;p__Gemmatimonadota;c__Gemmatimonadetes;o__KS3-K002;f__JABDQB01;g__JAENXO01;s__JAENXO01 sp016649455	77.52	0.29	d__Bacteria;p__Gemmatimonadota;c__Gemmatimonadetes;o__KS3-K002;f__JABDQB01;g__JAENXO01;s__	taxonomic classification defined by topology and ANI	classification based on placement in class-level tree	N/A	66.66	11	0.918644	N/A
Yes	gsp_45	Spart_165_MAG	317	12919	3065157	54571	64.7418	0.0123648	0.302403	-0.515953	Absent	3136	290.657	89.2125	11	88.7	3.8	69.7	d:Bacteria p:Proteobacteria c:Gammaproteobacteria o:Chromatiales	d__Bacteria;p__Proteobacteria;c__Gammaproteobacteria;o__Ectothiorhodospirales;f__Acidihalobacteraceae;g__Acidihalobacter_A;s__	N/A	N/A	N/A	N/A	N/A	GCF_001975725.1	95	d__Bacteria;p__Proteobacteria;c__Gammaproteobacteria;o__Ectothiorhodospirales;f__Acidihalobacteraceae;g__Acidihalobacter_A;s__Acidihalobacter_A ferrooxydans	79.14	0.44	d__Bacteria;p__Proteobacteria;c__Gammaproteobacteria;o__Ectothiorhodospirales;f__Acidihalobacteraceae;g__Acidihalobacter_A;s__	taxonomic classification defined by topology and ANI	classification based on placement in class-level tree	N/A	78.91	11	0.917199	N/A
Yes	gsp_46	Spart_166_MAG	360	4656	1605718	13469	52.6264	0.0230427	0.779498	-0.569617	Absent	1854	261.481	90.5735	11	60.4	0.9	55.9	d:Bacteria p:Proteobacteria c:Gammaproteobacteria	d__Bacteria;p__Proteobacteria;c__Gammaproteobacteria;o__Chromatiales;f__Sedimenticolaceae;g__;s__	N/A	N/A	N/A	N/A	N/A	N/A	N/A	N/A	N/A	N/A	d__Bacteria;p__Proteobacteria;c__Gammaproteobacteria;o__Chromatiales;f__Sedimenticolaceae;g__;s__	taxonomic classification fully defined by topology	classification based on placement in class-level tree	N/A	54.37	11	0.812756	N/A
Yes	gsp_47	Spart_167_MAG	308	5423	1589156	19688	67.7527	0.0347983	0.104579	-0.991297	Absent	1692	283.515	90.559	11	58.5	0.9	54	d:Bacteria p:Proteobacteria c:Gammaproteobacteria	d__Bacteria;p__Proteobacteria;c__Gammaproteobacteria;o__Xanthomonadales;f__SZUA-36;g__W260;s__	N/A	N/A	N/A	N/A	N/A	GCF_008725655.1	95	d__Bacteria;p__Proteobacteria;c__Gammaproteobacteria;o__Xanthomonadales;f__SZUA-36;g__W260;s__W260 sp008725655	78.93	0.43	d__Bacteria;p__Proteobacteria;c__Gammaproteobacteria;o__Xanthomonadales;f__SZUA-36;g__W260;s__	taxonomic classification defined by topology and ANI	classification based on placement in class-level tree	GCA_013213875.1, s__W260 sp013213875, 95.0, 77.46, 0.15	44.52	11	0.91603	N/A
Yes	gsp_48	Spart_168_MAG	413	7306	2316493	32809	62.7229	0.0298296	0.305237	-0.323559	Absent	2586	263.311	88.1836	11	88.7	0.9	84.2	d:Bacteria p:Proteobacteria c:Alphaproteobacteria	d__Bacteria;p__Proteobacteria;c__Alphaproteobacteria;o__Rhizobiales;f__Methyloligellaceae;g__Methyloceanibacter;s__	N/A	N/A	N/A	N/A	N/A	N/A	N/A	N/A	N/A	N/A	d__Bacteria;p__Proteobacteria;c__Alphaproteobacteria;o__Rhizobiales;f__Methyloligellaceae;g__Methyloceanibacter;s__	taxonomic classification defined by topology and ANI	classification based on placement in class-level tree	GCF_000828475.1, s__Methyloceanibacter caenitepidi, 95.0, 86.35, 0.87; GCF_003071365.1, s__Methyloceanibacter sp003071365, 95.0, 85.89, 0.87; GCF_001723355.1, s__Methyloceanibacter stevinii, 95.0, 85.83, 0.87; GCF_001723285.1, s__Methyloceanibacter methanicus, 95.0, 82.42, 0.78; GCA_002482645.1, s__Methyloceanibacter sp002482645, 95.0, 80.93, 0.66; GCF_001723295.1, s__Methyloceanibacter marginali…	84.07	11	0.989528	Genome not assigned to closest species as it falls outside its pre-defined ANI radius
Yes	gsp_49	Spart_169_MAG	859	3694	2764807	23745	42.967	0.0823204	-0.257249	-0.930399	Absent	3167	261.553	89.8803	11	60.4	0.9	55.9	d:Bacteria p:Calditrichaeota c:Calditrichae	d__Bacteria;p__Calditrichota;c__Calditrichia;o__RBG-13-44-9;f__RBG-13-44-9;g__;s__	N/A	N/A	N/A	N/A	N/A	GCA_016934605.1	95	d__Bacteria;p__Calditrichota;c__Calditrichia;o__RBG-13-44-9;f__RBG-13-44-9;g__RQOF01;s__RQOF01 sp003854955	75.39	0.05	d__Bacteria;p__Calditrichota;c__Calditrichia;o__RBG-13-44-9;f__RBG-13-44-9;g__;s__	taxonomic classification defined by topology and ANI	classification based on placement in class-level tree	N/A	57.8	11	0.804702	N/A
No	gsp_5	Spart_170_MAG	120	41705	2672426	117631	58.0467	0.0099535	-0.122739	0.0144492	Present	2618	302.286	88.8388	11	94.3	1.9	84.8	d:Bacteria p:Proteobacteria c:Deltaproteobacteria	d__Bacteria;p__Desulfobacterota;c__Desulfuromonadia;o__Desulfuromonadales;f__BM103;g__;s__	N/A	N/A	N/A	N/A	N/A	N/A	N/A	N/A	N/A	N/A	d__Bacteria;p__Desulfobacterota;c__Desulfuromonadia;o__Desulfuromonadales;f__BM103;g__;s__	taxonomic novelty determined using RED	classification based on placement in class-level tree	N/A	91.34	11	0.85892	N/A
No	gsp_5	Spart_171_MAG	355	9308	2486244	53230	58.5483	0.0546608	0.0616905	-0.493698	Absent	2672	277.97	89.6216	11	82.1	2.8	68.1	d:Bacteria p:Proteobacteria c:Deltaproteobacteria	d__Bacteria;p__Desulfobacterota;c__Desulfuromonadia;o__Desulfuromonadales;f__BM103;g__;s__	N/A	N/A	N/A	N/A	N/A	N/A	N/A	N/A	N/A	N/A	d__Bacteria;p__Desulfobacterota;c__Desulfuromonadia;o__Desulfuromonadales;f__BM103;g__;s__	taxonomic novelty determined using RED	classification based on placement in class-level tree	N/A	71.53	11	0.857022	N/A
No	gsp_5	Spart_172_MAG	136	53814	2885926	185816	57.4486	0.0108804	0.46516	-0.319218	Present	2831	300.196	88.3447	11	93.4	3.8	74.4	d:Bacteria p:Proteobacteria c:Deltaproteobacteria	d__Bacteria;p__Desulfobacterota;c__Desulfuromonadia;o__Desulfuromonadales;f__BM103;g__;s__	N/A	N/A	N/A	N/A	N/A	N/A	N/A	N/A	N/A	N/A	d__Bacteria;p__Desulfobacterota;c__Desulfuromonadia;o__Desulfuromonadales;f__BM103;g__;s__	taxonomic novelty determined using RED	classification based on placement in class-level tree	N/A	88.28	11	0.859138	N/A
Yes	gsp_5	Spart_173_MAG	121	43539	2867766	180154	57.5262	0.0100078	0.254711	-0.00410492	Present	2779	304.385	88.4891	11	96.2	1.9	86.7	d:Bacteria p:Proteobacteria c:Deltaproteobacteria	d__Bacteria;p__Desulfobacterota;c__Desulfuromonadia;o__Desulfuromonadales;f__BM103;g__;s__	N/A	N/A	N/A	N/A	N/A	N/A	N/A	N/A	N/A	N/A	d__Bacteria;p__Desulfobacterota;c__Desulfuromonadia;o__Desulfuromonadales;f__BM103;g__;s__	taxonomic novelty determined using RED	classification based on placement in class-level tree	N/A	91.16	11	0.858742	N/A
Yes	gsp_50	Spart_174_MAG	1424	4348	5122812	26682	34.0686	0.0908876	0.0538025	-0.255067	Absent	5589	269.681	88.2667	11	82.1	5.7	53.6	d:Bacteria p:Calditrichaeota	d__Bacteria;p__Bacteroidota;c__Ignavibacteria;o__Ignavibacteriales;f__Ignavibacteriaceae;g__;s__	N/A	N/A	N/A	N/A	N/A	N/A	N/A	N/A	N/A	N/A	d__Bacteria;p__Bacteroidota;c__Ignavibacteria;o__Ignavibacteriales;f__Ignavibacteriaceae;g__;s__	taxonomic novelty determined using RED	classification based on placement in class-level tree	N/A	72.4	11	0.797232	N/A
Yes	gsp_51	Spart_175_MAG	521	12970	4569697	73580	68.9695	0.0453641	0.0630771	-0.146615	Absent	4277	323.063	90.711	11	86.8	6.6	53.8	d:Bacteria p:Gemmatimonadetes	d__Bacteria;p__Gemmatimonadota;c__Gemmatimonadetes;o__Longimicrobiales;f__UBA6960;g__IDS-52;s__	N/A	N/A	N/A	N/A	N/A	GCA_018678395.1	95	d__Bacteria;p__Gemmatimonadota;c__Gemmatimonadetes;o__Longimicrobiales;f__UBA6960;g__IDS-52;s__IDS-52 sp018678395	76.54	0.17	d__Bacteria;p__Gemmatimonadota;c__Gemmatimonadetes;o__Longimicrobiales;f__UBA6960;g__IDS-52;s__	taxonomic classification defined by topology and ANI	classification based on placement in class-level tree	N/A	72.36	11	0.849279	N/A
Yes	gsp_52	Spart_176_MAG	180	39118	4166975	162241	63.6582	0.0236143	0.376684	-0.161719	Absent	3807	327.366	89.7257	11	95.3	1.9	85.8	d:Bacteria p:Proteobacteria c:Gammaproteobacteria o:Cellvibrionales	d__Bacteria;p__Proteobacteria;c__Gammaproteobacteria;o__Pseudomonadales;f__Halieaceae;g__Halioglobus;s__	N/A	N/A	N/A	N/A	N/A	GCA_009937575.1	95	d__Bacteria;p__Proteobacteria;c__Gammaproteobacteria;o__Pseudomonadales;f__Halieaceae;g__Halioglobus;s__Halioglobus sp009937575	78.44	0.29	d__Bacteria;p__Proteobacteria;c__Gammaproteobacteria;o__Pseudomonadales;f__Halieaceae;g__Halioglobus;s__	taxonomic classification defined by topology and ANI	classification based on placement in class-level tree	GCF_004745945.1, s__Halioglobus sp004745945, 95.0, 78.79, 0.3; GCA_002699145.1, s__Halioglobus sp002699145, 95.0, 78.38, 0.32; GCF_003457605.1, s__Halioglobus sediminis, 95.0, 78.33, 0.31; GCF_008370495.1, s__Halioglobus sp008370495, 95.0, 77.68, 0.22; GCA_004354085.1, s__Halioglobus sp004354085, 95.0, 77.68, 0.24; GCA_003646415.1, s__Halioglobus sp003646415, 95.0, 77.52, 0.23; GCA_003646405.1, s…	90.71	11	0.920301	N/A
Yes	gsp_53	Spart_177_MAG	646	7518	3871834	46859	36.4407	0.118161	0.0533693	-0.295541	Absent	3919	295.885	89.8467	11	83	0.9	78.5	d:Bacteria p:Firmicutes	d__Bacteria;p__Calditrichota;c__Calditrichia;o__Calditrichales;f__Calditrichaceae;g__JAFGKZ01;s__	N/A	N/A	N/A	N/A	N/A	GCA_016928315.1	95	d__Bacteria;p__Calditrichota;c__Calditrichia;o__Calditrichales;f__Calditrichaceae;g__JAFGKZ01;s__JAFGKZ01 sp016928315	79.83	0.48	d__Bacteria;p__Calditrichota;c__Calditrichia;o__Calditrichales;f__Calditrichaceae;g__JAFGKZ01;s__	taxonomic classification defined by topology and ANI	classification based on placement in class-level tree	N/A	79.33	11	0.949224	N/A
Yes	gsp_54	Spart_178_MAG	748	4369	2893484	11910	71.2042	0.0936933	0.542208	-0.755518	Absent	3142	279.419	91.0255	11	62.3	0.9	57.8	d:Bacteria p:Gemmatimonadetes	d__Bacteria;p__Gemmatimonadota;c__Gemmatimonadetes;o__Longimicrobiales;f__RSA9;g__;s__	N/A	N/A	N/A	N/A	N/A	GCA_007126035.1	95	d__Bacteria;p__Gemmatimonadota;c__Gemmatimonadetes;o__Longimicrobiales;f__RSA9;g__SLCC01;s__SLCC01 sp007126035	77.29	0.26	d__Bacteria;p__Gemmatimonadota;c__Gemmatimonadetes;o__Longimicrobiales;f__RSA9;g__;s__	taxonomic classification defined by topology and ANI	classification based on placement in class-level tree	N/A	48.91	11	0.83712	N/A
Yes	gsp_55	Spart_179_MAG	495	14687	5207616	100567	54.0233	0.0500421	-0.126932	0.143967	Present	5211	294.73	88.4766	11	79.2	2.8	65.2	d:Bacteria p:Chloroflexi c:Anaerolineae	d__Bacteria;p__Chloroflexota;c__Anaerolineae;o__Anaerolineales;f__UBA4823;g__JAAYXE01;s__	N/A	N/A	N/A	N/A	N/A	GCA_012516075.1	95	d__Bacteria;p__Chloroflexota;c__Anaerolineae;o__Anaerolineales;f__UBA4823;g__JAAYXE01;s__JAAYXE01 sp012516075	75.77	0.04	d__Bacteria;p__Chloroflexota;c__Anaerolineae;o__Anaerolineales;f__UBA4823;g__JAAYXE01;s__	taxonomic classification defined by topology and ANI	classification based on placement in class-level tree	N/A	71.33	11	0.885291	N/A
Yes	gsp_56	Spart_180_MAG	1017	7854	6687407	30500	57.1385	0.0808385	0.0356444	-0.515887	Absent	6969	283.189	88.534	11	74.5	3.8	55.5	d:Bacteria p:Chloroflexi	d__Bacteria;p__Chloroflexota;c__Anaerolineae;o__4572-78;f__NAK82;g__;s__	N/A	N/A	N/A	N/A	N/A	N/A	N/A	N/A	N/A	N/A	d__Bacteria;p__Chloroflexota;c__Anaerolineae;o__4572-78;f__NAK82;g__;s__	taxonomic novelty determined using RED	classification based on placement in class-level tree	N/A	70.33	11	0.731684	N/A
Yes	gsp_57	Spart_181_MAG	608	2401	1330119	7781	38.2591	0.147882	-0.39812	-1.76309	Absent	1801	222.503	90.3817	11	50.9	0	50.9	d:Bacteria	d__Bacteria;p__WOR-3;c__UBA3072;o__UBA3072;f__UBA3072;g__JAFGHJ01;s__	N/A	N/A	N/A	N/A	N/A	GCA_016930175.1	95	d__Bacteria;p__WOR-3;c__UBA3072;o__UBA3072;f__UBA3072;g__JAFGHJ01;s__JAFGHJ01 sp016930175	78.42	0.55	d__Bacteria;p__WOR-3;c__UBA3072;o__UBA3072;f__UBA3072;g__JAFGHJ01;s__	taxonomic classification defined by topology and ANI	classification based on placement in class-level tree	N/A	45.35	11	0.937288	Genome not assigned to closest species as it falls outside its pre-defined ANI radius
Yes	gsp_58	Spart_182_MAG	444	8876	2992246	50501	65.7798	0.0107946	0.054311	-0.239171	Absent	3032	300.138	91.2375	11	78.3	1.9	68.8	d:Bacteria p:Gemmatimonadetes	d__Bacteria;p__Gemmatimonadota;c__Gemmatimonadetes;o__KS3-K002;f__JABDQB01;g__JAENXO01;s__	N/A	N/A	N/A	N/A	N/A	GCA_016649455.1	95	d__Bacteria;p__Gemmatimonadota;c__Gemmatimonadetes;o__KS3-K002;f__JABDQB01;g__JAENXO01;s__JAENXO01 sp016649455	77.81	0.25	d__Bacteria;p__Gemmatimonadota;c__Gemmatimonadetes;o__KS3-K002;f__JABDQB01;g__JAENXO01;s__	taxonomic classification defined by topology and ANI	classification based on placement in class-level tree	N/A	68.84	11	0.912797	N/A
Yes	gsp_59	Spart_183_MAG	964	3857	3257405	26934	61.6173	0.0559955	0.1543	-0.13325	Absent	3753	261.112	90.2515	11	80.2	4.7	56.7	d:Bacteria p:Proteobacteria	d__Bacteria;p__Acidobacteriota;c__Thermoanaerobaculia;o__Thermoanaerobaculales;f__FEB-10;g__JACXWA01;s__	N/A	N/A	N/A	N/A	N/A	GCA_014764485.1	95	d__Bacteria;p__Acidobacteriota;c__Thermoanaerobaculia;o__Thermoanaerobaculales;f__FEB-10;g__JACXWA01;s__JACXWA01 sp014764485	77.75	0.22	d__Bacteria;p__Acidobacteriota;c__Thermoanaerobaculia;o__Thermoanaerobaculales;f__FEB-10;g__JACXWA01;s__	taxonomic classification defined by topology and ANI	classification based on placement in class-level tree	N/A	64.18	11	0.930943	N/A
No	gsp_6	Spart_184_MAG	393	10606	3275416	53848	56.3503	0.0468032	-0.136641	-0.782258	Present	3418	284.343	89.0161	11	80.2	4.7	56.7	d:Bacteria p:Chloroflexi c:Anaerolineae	d__Bacteria;p__Chloroflexota;c__Anaerolineae;o__Anaerolineales;f__E44-bin32;g__;s__	N/A	N/A	N/A	N/A	N/A	N/A	N/A	N/A	N/A	N/A	d__Bacteria;p__Chloroflexota;c__Anaerolineae;o__Anaerolineales;f__E44-bin32;g__;s__	taxonomic novelty determined using RED	classification based on placement in class-level tree	N/A	77.58	11	0.871491	N/A
No	gsp_6	Spart_185_MAG	145	33642	3337583	100685	56.3903	0.0266061	1.12259	-0.656884	Absent	3155	315.487	89.4683	11	87.7	4.7	64.2	d:Bacteria p:Chloroflexi c:Anaerolineae	d__Bacteria;p__Chloroflexota;c__Anaerolineae;o__Anaerolineales;f__E44-bin32;g__;s__	N/A	N/A	N/A	N/A	N/A	N/A	N/A	N/A	N/A	N/A	d__Bacteria;p__Chloroflexota;c__Anaerolineae;o__Anaerolineales;f__E44-bin32;g__;s__	taxonomic novelty determined using RED	classification based on placement in class-level tree	N/A	85.01	11	0.876619	N/A
No	gsp_6	Spart_186_MAG	387	12834	3502753	50176	56.1295	0.0244094	0.024821	-0.426309	Absent	3617	287.712	89.1288	11	77.4	4.7	53.9	d:Bacteria p:Chloroflexi c:Anaerolineae	d__Bacteria;p__Chloroflexota;c__Anaerolineae;o__Anaerolineales;f__E44-bin32;g__;s__	N/A	N/A	N/A	N/A	N/A	N/A	N/A	N/A	N/A	N/A	d__Bacteria;p__Chloroflexota;c__Anaerolineae;o__Anaerolineales;f__E44-bin32;g__;s__	taxonomic novelty determined using RED	classification based on placement in class-level tree	N/A	73.67	11	0.878182	N/A
Yes	gsp_6	Spart_187_MAG	126	44602	3731736	265305	56.3962	0.0153816	1.23408	-0.839489	Present	3482	319.529	89.4435	11	93.4	5.7	64.9	d:Bacteria p:Chloroflexi c:Anaerolineae	d__Bacteria;p__Chloroflexota;c__Anaerolineae;o__Anaerolineales;f__E44-bin32;g__;s__	N/A	N/A	N/A	N/A	N/A	N/A	N/A	N/A	N/A	N/A	d__Bacteria;p__Chloroflexota;c__Anaerolineae;o__Anaerolineales;f__E44-bin32;g__;s__	taxonomic novelty determined using RED	classification based on placement in class-level tree	N/A	90.29	11	0.873135	N/A
Yes	gsp_60	Spart_188_MAG	484	10481	3921647	37219	53.8483	0.0514835	0.45446	-0.0695063	Absent	4089	283.581	88.7048	11	81.1	4.7	57.6	d:Bacteria p:Proteobacteria c:Deltaproteobacteria	d__Bacteria;p__Desulfobacterota;c__DSM-4660;o__Desulfatiglandales;f__Desulfatiglandaceae;g__;s__	N/A	N/A	N/A	N/A	N/A	N/A	N/A	N/A	N/A	N/A	d__Bacteria;p__Desulfobacterota;c__DSM-4660;o__Desulfatiglandales;f__Desulfatiglandaceae;g__;s__	taxonomic classification fully defined by topology	classification based on placement in class-level tree	N/A	70.85	11	0.817922	N/A
Yes	gsp_61	Spart_189_MAG	260	23537	3674439	90504	65.8401	0.00152404	0.287403	-0.216701	Absent	3496	323.851	92.4372	11	84	0.9	79.5	d:Bacteria p:Proteobacteria c:Gammaproteobacteria	d__Bacteria;p__Proteobacteria;c__Gammaproteobacteria;o__Woeseiales;f__;g__;s__	N/A	N/A	N/A	N/A	N/A	N/A	N/A	N/A	N/A	N/A	d__Bacteria;p__Proteobacteria;c__Gammaproteobacteria;o__Woeseiales;f__;g__;s__	taxonomic novelty determined using RED	classification based on placement in class-level tree	N/A	88.84	11	0.699989	N/A
Yes	gsp_62	Spart_190_MAG	272	13460	2702670	60089	51.3648	0.0393685	-0.183616	0.0101183	Absent	2757	299.742	91.7304	11	83	2.8	69	d:Bacteria p:Bacteroidetes c:Flavobacteriia	d__Bacteria;p__Bacteroidota;c__Bacteroidia;o__Flavobacteriales;f__Flavobacteriaceae;g__Robiginitalea;s__	N/A	N/A	N/A	N/A	N/A	GCA_006227965.1	95	d__Bacteria;p__Bacteroidota;c__Bacteroidia;o__Flavobacteriales;f__Flavobacteriaceae;g__Robiginitalea;s__Robiginitalea sp006227965	80.08	0.63	d__Bacteria;p__Bacteroidota;c__Bacteroidia;o__Flavobacteriales;f__Flavobacteriaceae;g__Robiginitalea;s__	taxonomic classification defined by topology and ANI	classification based on placement in class-level tree	GCF_000024125.1, s__Robiginitalea biformata, 95.0, 77.18, 0.23; GCF_014243345.1, s__Robiginitalea sp014243345, 95.0, 77.15, 0.25; GCF_002198115.1, s__Robiginitalea sediminis, 95.0, 76.77, 0.23; GCF_900115205.1, s__Robiginitalea myxolifaciens, 95.0, 76.38, 0.14	80.94	11	0.980834	Genome not assigned to closest species as it falls outside its pre-defined ANI radius
Yes	gsp_63	Spart_191_MAG	398	6906	2316343	24654	67.9764	0.0935095	-0.0283253	-0.6111	Absent	2562	275.521	91.4222	11	72.6	1.9	63.1	d:Bacteria p:Proteobacteria c:Gammaproteobacteria	d__Bacteria;p__Proteobacteria;c__Gammaproteobacteria;o__Chromatiales;f__Sedimenticolaceae;g__;s__	N/A	N/A	N/A	N/A	N/A	N/A	N/A	N/A	N/A	N/A	d__Bacteria;p__Proteobacteria;c__Gammaproteobacteria;o__Chromatiales;f__Sedimenticolaceae;g__;s__	taxonomic classification fully defined by topology	classification based on placement in class-level tree	N/A	68.31	11	0.831108	N/A
Yes	gsp_64	Spart_192_MAG	380	13638	3480812	55442	45.6776	0.105435	0.0528318	-0.459685	Absent	3387	310.203	90.5527	11	87.7	0.9	83.2	d:Bacteria p:Bacteroidetes c:Bacteroidia	d__Bacteria;p__Bacteroidota;c__Bacteroidia;o__Bacteroidales;f__F082;g__JAADID01;s__	N/A	N/A	N/A	N/A	N/A	GCA_013151505.1	95	d__Bacteria;p__Bacteroidota;c__Bacteroidia;o__Bacteroidales;f__F082;g__JAADID01;s__JAADID01 sp013151505	75.81	0.06	d__Bacteria;p__Bacteroidota;c__Bacteroidia;o__Bacteroidales;f__F082;g__JAADID01;s__	taxonomic classification defined by topology and ANI	classification based on placement in class-level tree	N/A	84.77	11	0.906864	N/A
Yes	gsp_65	Spart_193_MAG	457	13677	4796987	71719	50.3702	0.0410883	0.118862	-0.470065	Absent	4747	281.775	83.6516	11	94.3	0.9	89.8	d:Bacteria p:Proteobacteria c:Gammaproteobacteria	d__Bacteria;p__Proteobacteria;c__Gammaproteobacteria;o__Chromatiales;f__Sedimenticolaceae;g__Thiodiazotropha;s__	N/A	N/A	N/A	N/A	N/A	N/A	N/A	N/A	N/A	N/A	d__Bacteria;p__Proteobacteria;c__Gammaproteobacteria;o__Chromatiales;f__Sedimenticolaceae;g__Thiodiazotropha;s__	taxonomic classification defined by topology and ANI	classification based on placement in class-level tree	GCF_001708965.1, s__Thiodiazotropha endoloripes, 95.0, 81.88, 0.56; GCA_001709035.1, s__Thiodiazotropha endoloripes_B, 95.0, 81.79, 0.56; GCA_003676145.1, s__Thiodiazotropha endolucinida, 95.0, 81.59, 0.55; GCA_016842065.1, s__Thiodiazotropha sp016842065, 95.0, 81.5, 0.54; GCA_019100305.1, s__Thiodiazotropha sp019100305, 95.0, 81.25, 0.5; GCA_003094555.1, s__Thiodiazotropha sp003094555, 95.0, 77.…	92	11	0.972874	Genome not assigned to closest species as it falls outside its pre-defined ANI radius
Yes	gsp_66	Spart_194_MAG	595	7945	3955322	32157	62.6331	0.0362549	0.35304	-0.246417	Absent	3906	291.938	86.4892	11	78.3	3.8	59.3	d:Bacteria p:Proteobacteria c:Gammaproteobacteria	d__Bacteria;p__Proteobacteria;c__Gammaproteobacteria;o__Chromatiales;f__Sedimenticolaceae;g__;s__	N/A	N/A	N/A	N/A	N/A	N/A	N/A	N/A	N/A	N/A	d__Bacteria;p__Proteobacteria;c__Gammaproteobacteria;o__Chromatiales;f__Sedimenticolaceae;g__;s__	taxonomic novelty determined using RED	classification based on placement in class-level tree	N/A	69.2	11	0.890941	N/A
Yes	gsp_67	Spart_195_MAG	414	14940	4486540	39040	47.3183	0.0175859	0.697236	-0.759947	Absent	4297	286.242	82.2448	11	93.4	0.9	88.9	d:Bacteria p:Proteobacteria c:Gammaproteobacteria	d__Bacteria;p__Proteobacteria;c__Gammaproteobacteria;o__Chromatiales;f__Sedimenticolaceae;g__Thiodiazotropha;s__	N/A	N/A	N/A	N/A	N/A	N/A	N/A	N/A	N/A	N/A	d__Bacteria;p__Proteobacteria;c__Gammaproteobacteria;o__Chromatiales;f__Sedimenticolaceae;g__Thiodiazotropha;s__	ANI	classification based on placement in class-level tree	GCA_016842065.1, s__Thiodiazotropha sp016842065, 95.0, 77.38, 0.13; GCA_003676145.1, s__Thiodiazotropha endolucinida, 95.0, 77.38, 0.13; GCA_019100305.1, s__Thiodiazotropha sp019100305, 95.0, 77.3, 0.14; GCF_001708965.1, s__Thiodiazotropha endoloripes, 95.0, 77.23, 0.13; GCA_001709035.1, s__Thiodiazotropha endoloripes_B, 95.0, 77.14, 0.14; GCA_003094555.1, s__Thiodiazotropha sp003094555, 95.0, 77…	88.24	11	0.935758	N/A
Yes	gsp_68	Spart_196_MAG	686	10094	5728301	52781	59.4987	0.0357174	0.140541	-0.47607	Absent	5611	296.979	87.2693	11	84	6.6	51	d:Bacteria p:Proteobacteria c:Deltaproteobacteria	d__Bacteria;p__Desulfobacterota;c__Desulfobacteria;o__Desulfobacterales;f__Desulfosarcinaceae;g__;s__	N/A	N/A	N/A	N/A	N/A	GCA_013003715.1	95	d__Bacteria;p__Desulfobacterota;c__Desulfobacteria;o__Desulfobacterales;f__Desulfosarcinaceae;g__JABDIN01;s__JABDIN01 sp013003715	76.1	0.04	d__Bacteria;p__Desulfobacterota;c__Desulfobacteria;o__Desulfobacterales;f__Desulfosarcinaceae;g__;s__	taxonomic classification defined by topology and ANI	classification based on placement in class-level tree	N/A	72.32	11	0.809583	Genome has more than 10.0% of markers with multiple hits
Yes	gsp_69	Spart_197_MAG	408	12490	4023219	68910	65.2563	0.0327101	0.0988039	-0.606732	Present	4224	273.073	86.0104	11	82.1	1.9	72.6	d:Bacteria p:Proteobacteria c:Alphaproteobacteria o:Rhizobiales	d__Bacteria;p__Proteobacteria;c__Alphaproteobacteria;o__Rhizobiales;f__Xanthobacteraceae;g__Pseudolabrys;s__	N/A	N/A	N/A	N/A	N/A	N/A	N/A	N/A	N/A	N/A	d__Bacteria;p__Proteobacteria;c__Alphaproteobacteria;o__Rhizobiales;f__Xanthobacteraceae;g__Pseudolabrys;s__	taxonomic classification defined by topology and ANI	classification based on placement in class-level tree	GCA_016185205.1, s__Pseudolabrys sp016185205, 95.0, 80.9, 0.5; GCA_003133345.1, s__Pseudolabrys sp003133345, 95.0, 80.56, 0.47; GCA_016201085.1, s__Pseudolabrys sp016201085, 95.0, 80.46, 0.47; GCA_003152455.1, s__Pseudolabrys sp003152455, 95.0, 80.46, 0.45; GCA_018240595.1, s__Pseudolabrys sp018240595, 95.0, 80.3, 0.53; GCF_003367395.1, s__Pseudolabrys taiwanensis, 95.0, 80.2, 0.54; GCA_018242205…	75.48	11	0.942479	Genome not assigned to closest species as it falls outside its pre-defined ANI radius
No	gsp_7	Spart_198_MAG	396	6417	2257949	24826	59.8794	0.093049	0.793981	-1.08444	Absent	2453	263.692	85.9412	11	57.5	0.9	53	d:Bacteria p:Proteobacteria c:Gammaproteobacteria	d__Bacteria;p__Proteobacteria;c__Gammaproteobacteria;o__DRLM01;f__DRLM01;g__;s__	N/A	N/A	N/A	N/A	N/A	GCA_011375345.1	95	d__Bacteria;p__Proteobacteria;c__Gammaproteobacteria;o__DRLM01;f__DRLM01;g__DRLM01;s__DRLM01 sp011375345	76.96	0.13	d__Bacteria;p__Proteobacteria;c__Gammaproteobacteria;o__DRLM01;f__DRLM01;g__;s__	taxonomic classification defined by topology and ANI	classification based on placement in class-level tree	N/A	60.6	11	0.827157	N/A
No	gsp_7	Spart_199_MAG	129	48599	3456865	148626	58.9213	0.00283494	1.04653	-0.554282	Present	3261	297.046	84.0647	11	85.8	0.9	81.3	d:Bacteria p:Proteobacteria c:Gammaproteobacteria	d__Bacteria;p__Proteobacteria;c__Gammaproteobacteria;o__;f__;g__;s__	N/A	N/A	N/A	N/A	N/A	N/A	N/A	N/A	N/A	N/A	d__Bacteria;p__Proteobacteria;c__Gammaproteobacteria;o__;f__;g__;s__	taxonomic classification fully defined by topology	classification based on placement in class-level tree	N/A	86.89	11	0.779467	N/A
No	gsp_7	Spart_200_MAG	279	26488	3816365	130132	58.5505	0.0143592	-0.395927	0.219614	Present	3788	282.286	84.0563	11	97.2	1.9	87.7	d:Bacteria p:Proteobacteria c:Gammaproteobacteria	d__Bacteria;p__Proteobacteria;c__Gammaproteobacteria;o__DRLM01;f__DRLM01;g__;s__	N/A	N/A	N/A	N/A	N/A	GCA_011375345.1	95	d__Bacteria;p__Proteobacteria;c__Gammaproteobacteria;o__DRLM01;f__DRLM01;g__DRLM01;s__DRLM01 sp011375345	76.89	0.17	d__Bacteria;p__Proteobacteria;c__Gammaproteobacteria;o__DRLM01;f__DRLM01;g__;s__	taxonomic classification defined by topology and ANI	classification based on placement in class-level tree	N/A	92.95	11	0.830499	N/A
Yes	gsp_7	Spart_201_MAG	143	42385	3173234	134659	59.2872	0.0176161	-0.404449	0.00100626	Present	3036	295.667	84.8641	11	100	0.9	95.5	d:Bacteria p:Proteobacteria c:Gammaproteobacteria	d__Bacteria;p__Proteobacteria;c__Gammaproteobacteria;o__DRLM01;f__DRLM01;g__;s__	N/A	N/A	N/A	N/A	N/A	GCA_011375345.1	95	d__Bacteria;p__Proteobacteria;c__Gammaproteobacteria;o__DRLM01;f__DRLM01;g__DRLM01;s__DRLM01 sp011375345	76.98	0.17	d__Bacteria;p__Proteobacteria;c__Gammaproteobacteria;o__DRLM01;f__DRLM01;g__;s__	taxonomic classification defined by topology and ANI	classification based on placement in class-level tree	N/A	95.97	11	0.83114	N/A
Yes	gsp_70	Spart_202_MAG	489	6486	2765201	25518	71.7493	0.0586937	0.399443	-0.367901	Absent	2711	295.915	87.0345	11	73.6	1.9	64.1	d:Bacteria p:Actinobacteria c:Actinobacteria	d__Bacteria;p__Actinobacteriota;c__Actinomycetia;o__Actinomycetales;f__Kineosporiaceae;g__;s__	N/A	N/A	N/A	N/A	N/A	GCA_012719445.1	95	d__Bacteria;p__Actinobacteriota;c__Actinomycetia;o__Actinomycetales;f__Kineosporiaceae;g__JAAYAH01;s__JAAYAH01 sp012719445	77.81	0.37	d__Bacteria;p__Actinobacteriota;c__Actinomycetia;o__Actinomycetales;f__Kineosporiaceae;g__;s__	taxonomic classification defined by topology and ANI	classification based on placement in class-level tree	N/A	69.56	11	0.832431	N/A
Yes	gsp_71	Spart_203_MAG	558	8140	3833430	31793	57.2958	0.0759111	0.657077	-0.8921	Absent	3855	280.911	84.7474	11	74.5	0.9	70	d:Bacteria p:Proteobacteria c:Gammaproteobacteria	d__Bacteria;p__Proteobacteria;c__Gammaproteobacteria;o__Chromatiales;f__Sedimenticolaceae;g__;s__	N/A	N/A	N/A	N/A	N/A	N/A	N/A	N/A	N/A	N/A	d__Bacteria;p__Proteobacteria;c__Gammaproteobacteria;o__Chromatiales;f__Sedimenticolaceae;g__;s__	taxonomic novelty determined using RED	classification based on placement in class-level tree	N/A	68.41	11	0.891872	N/A
Yes	gsp_72	Spart_204_MAG	389	10507	3078344	42081	57.1303	0.0686083	0.0517438	-0.29386	Absent	3128	277.681	84.6479	11	90.6	1.9	81.1	d:Bacteria p:Proteobacteria c:Deltaproteobacteria	d__Bacteria;p__Desulfobacterota;c__Desulfobaccia;o__Desulfobaccales;f__0-14-0-80-60-11;g__0-14-0-80-60-11;s__	N/A	N/A	N/A	N/A	N/A	N/A	N/A	N/A	N/A	N/A	d__Bacteria;p__Desulfobacterota;c__Desulfobaccia;o__Desulfobaccales;f__0-14-0-80-60-11;g__0-14-0-80-60-11;s__	taxonomic classification defined by topology and ANI	classification based on placement in class-level tree	GCA_002779455.1, s__0-14-0-80-60-11 sp002779455, 95.0, 80.6, 0.51; GCA_016875015.1, s__0-14-0-80-60-11 sp016875015, 95.0, 80.51, 0.53; GCA_018897875.1, s__0-14-0-80-60-11 sp018897875, 95.0, 80.01, 0.5; GCA_016874945.1, s__0-14-0-80-60-11 sp016874945, 95.0, 78.03, 0.26; GCA_016874915.1, s__0-14-0-80-60-11 sp016874915, 95.0, 77.88, 0.29	83.82	11	0.914275	Genome not assigned to closest species as it falls outside its pre-defined ANI radius
Yes	gsp_73	Spart_205_MAG	905	3080	2431381	22602	59.3836	0.0806126	-0.0169686	-0.361302	Absent	2967	238.753	87.4048	11	84	2.8	70	d:Bacteria p:Proteobacteria c:Deltaproteobacteria o:Desulfuromonadales	d__Bacteria;p__Desulfobacterota;c__Desulfuromonadia;o__Desulfuromonadales;f__ATBO01;g__;s__	N/A	N/A	N/A	N/A	N/A	GCF_000472285.1	95	d__Bacteria;p__Desulfobacterota;c__Desulfuromonadia;o__Desulfuromonadales;f__ATBO01;g__ATBO01;s__ATBO01 sp000472285	77.71	0.33	d__Bacteria;p__Desulfobacterota;c__Desulfuromonadia;o__Desulfuromonadales;f__ATBO01;g__;s__	taxonomic classification defined by topology and ANI	classification based on placement in class-level tree	N/A	73.69	11	0.810049	N/A
Yes	gsp_74	Spart_206_MAG	789	9505	5904599	35857	55.9677	0.0688954	0.193756	-0.221391	Present	5486	317.226	88.4211	11	86.8	4.7	63.3	d:Bacteria p:Planctomycetes c:Phycisphaerae	d__Bacteria;p__Planctomycetota;c__Phycisphaerae;o__Sedimentisphaerales;f__SG8-4;g__JAFGPJ01;s__	N/A	N/A	N/A	N/A	N/A	GCA_016934255.1	95	d__Bacteria;p__Planctomycetota;c__Phycisphaerae;o__Sedimentisphaerales;f__SG8-4;g__JAFGPJ01;s__JAFGPJ01 sp016934255	78.09	0.35	d__Bacteria;p__Planctomycetota;c__Phycisphaerae;o__Sedimentisphaerales;f__SG8-4;g__JAFGPJ01;s__	taxonomic classification defined by topology and ANI	classification based on placement in class-level tree	GCA_016936275.1, s__JAFGPJ01 sp016936275, 95.0, 76.43, 0.14	73.73	11	0.938067	N/A
Yes	gsp_75	Spart_207_MAG	373	10920	3312686	56200	70.165	0.0286474	0.123347	-0.620737	Present	3360	292.688	89.0604	11	88.7	4.7	65.2	d:Bacteria p:Deinococcus-Thermus c:Deinococci	d__Bacteria;p__Deinococcota;c__Deinococci;o__Deinococcales;f__Trueperaceae;g__JAAYYF01;s__	N/A	N/A	N/A	N/A	N/A	GCA_012515535.1	95	d__Bacteria;p__Deinococcota;c__Deinococci;o__Deinococcales;f__Trueperaceae;g__JAAYYF01;s__JAAYYF01 sp012515535	78.47	0.37	d__Bacteria;p__Deinococcota;c__Deinococci;o__Deinococcales;f__Trueperaceae;g__JAAYYF01;s__	taxonomic classification defined by topology and ANI	classification based on placement in class-level tree	N/A	74.32	11	0.862914	N/A
Yes	gsp_76	Spart_208_MAG	616	6199	2929677	26409	49.2343	0.0669016	0.622224	-0.505893	Absent	3267	277.153	92.7194	11	78.3	0.9	73.8	d:Bacteria p:Spirochaetes c:Spirochaetia	d__Bacteria;p__Spirochaetota;c__Spirochaetia;o__SZUA-6;f__RPPD01;g__JAFGGG01;s__	N/A	N/A	N/A	N/A	N/A	GCA_016930675.1	95	d__Bacteria;p__Spirochaetota;c__Spirochaetia;o__SZUA-6;f__RPPD01;g__JAFGGG01;s__JAFGGG01 sp016930675	76.6	0.1	d__Bacteria;p__Spirochaetota;c__Spirochaetia;o__SZUA-6;f__RPPD01;g__JAFGGG01;s__	taxonomic classification defined by topology and ANI	classification based on placement in class-level tree	N/A	67.43	11	0.899095	N/A
Yes	gsp_77	Spart_209_MAG	401	19450	5115363	77422	47.6994	0.0520393	0.0414754	-0.0847361	Absent	4462	332.287	86.9537	11	92.5	7.5	55	d:Bacteria p:Firmicutes	d__Bacteria;p__Calditrichota;c__Calditrichia;o__RBG-13-44-9;f__RBG-13-44-9;g__;s__	N/A	N/A	N/A	N/A	N/A	GCA_002049825.1	95	d__Bacteria;p__Calditrichota;c__Calditrichia;o__RBG-13-44-9;f__RBG-13-44-9;g__4484-188;s__4484-188 sp002049825	75.49	0.07	d__Bacteria;p__Calditrichota;c__Calditrichia;o__RBG-13-44-9;f__RBG-13-44-9;g__;s__	taxonomic classification defined by topology and ANI	classification based on placement in class-level tree	N/A	85.21	11	0.79313	N/A
Yes	gsp_78	Spart_210_MAG	1062	2516	2402269	11765	37.7198	0.100239	-0.0576075	-0.766173	Absent	2910	244.967	89.0225	11	67	0.9	62.5	d:Bacteria p:Calditrichaeota	d__Bacteria;p__QNDG01;c__QNDG01;o__QNDG01;f__DSAB01;g__;s__	N/A	N/A	N/A	N/A	N/A	GCA_016931965.1	95	d__Bacteria;p__QNDG01;c__QNDG01;o__QNDG01;f__DSAB01;g__JAFGDT01;s__JAFGDT01 sp016931965	76.19	0.03	d__Bacteria;p__QNDG01;c__QNDG01;o__QNDG01;f__DSAB01;g__;s__	taxonomic classification defined by topology and ANI	classification based on placement in class-level tree	N/A	57.19	11	0.755829	N/A
Yes	gsp_79	Spart_211_MAG	510	5866	2732491	27202	65.0102	0.056981	0.274319	-0.115051	Absent	2966	265.033	86.3047	11	60.4	0	60.4	d:Bacteria p:Proteobacteria c:Gammaproteobacteria	d__Bacteria;p__Proteobacteria;c__Gammaproteobacteria;o__JAADJB01;f__JAADJB01;g__;s__	N/A	N/A	N/A	N/A	N/A	GCA_013151035.1	95	d__Bacteria;p__Proteobacteria;c__Gammaproteobacteria;o__JAADJB01;f__JAADJB01;g__JAADJB01;s__JAADJB01 sp013151035	75.84	0.01	d__Bacteria;p__Proteobacteria;c__Gammaproteobacteria;o__JAADJB01;f__JAADJB01;g__;s__	taxonomic classification defined by topology and ANI	classification based on placement in class-level tree	N/A	55	11	0.789378	N/A
No	gsp_8	Spart_212_MAG	270	7619	1856786	26847	64.4638	0.00382381	0.732693	-0.651984	Absent	1975	282.038	89.9983	11	57.5	0.9	53	d:Bacteria p:Proteobacteria c:Gammaproteobacteria o:Chromatiales	d__Bacteria;p__Proteobacteria;c__Gammaproteobacteria;o__Ectothiorhodospirales;f__Acidihalobacteraceae;g__Acidihalobacter_A;s__	N/A	N/A	N/A	N/A	N/A	GCF_001975725.1	95	d__Bacteria;p__Proteobacteria;c__Gammaproteobacteria;o__Ectothiorhodospirales;f__Acidihalobacteraceae;g__Acidihalobacter_A;s__Acidihalobacter_A ferrooxydans	79.21	0.46	d__Bacteria;p__Proteobacteria;c__Gammaproteobacteria;o__Ectothiorhodospirales;f__Acidihalobacteraceae;g__Acidihalobacter_A;s__	taxonomic classification defined by topology and ANI	classification based on placement in class-level tree	N/A	58.5	11	0.918008	N/A
No	gsp_8	Spart_213_MAG	273	21840	4030326	65670	63.0545	0.00302705	0.310628	-0.361847	Present	4036	293.938	88.3054	11	94.3	0.9	89.8	d:Bacteria p:Proteobacteria c:Gammaproteobacteria o:Chromatiales	d__Bacteria;p__Proteobacteria;c__Gammaproteobacteria;o__Ectothiorhodospirales;f__Acidihalobacteraceae;g__Acidihalobacter_A;s__	N/A	N/A	N/A	N/A	N/A	GCF_001975725.1	95	d__Bacteria;p__Proteobacteria;c__Gammaproteobacteria;o__Ectothiorhodospirales;f__Acidihalobacteraceae;g__Acidihalobacter_A;s__Acidihalobacter_A ferrooxydans	79.4	0.38	d__Bacteria;p__Proteobacteria;c__Gammaproteobacteria;o__Ectothiorhodospirales;f__Acidihalobacteraceae;g__Acidihalobacter_A;s__	taxonomic classification defined by topology and ANI	classification based on placement in class-level tree	N/A	89.89	11	0.917089	N/A
No	gsp_8	Spart_214_MAG	116	59350	4239420	154497	62.9633	0.00507145	-0.292289	0.0146484	Present	4085	304.836	88.1199	11	98.1	0.9	93.6	d:Bacteria p:Proteobacteria c:Gammaproteobacteria o:Chromatiales	d__Bacteria;p__Proteobacteria;c__Gammaproteobacteria;o__Ectothiorhodospirales;f__Acidihalobacteraceae;g__Acidihalobacter_A;s__	N/A	N/A	N/A	N/A	N/A	GCF_001975725.1	95	d__Bacteria;p__Proteobacteria;c__Gammaproteobacteria;o__Ectothiorhodospirales;f__Acidihalobacteraceae;g__Acidihalobacter_A;s__Acidihalobacter_A ferrooxydans	79.49	0.42	d__Bacteria;p__Proteobacteria;c__Gammaproteobacteria;o__Ectothiorhodospirales;f__Acidihalobacteraceae;g__Acidihalobacter_A;s__	taxonomic classification defined by topology and ANI	classification based on placement in class-level tree	N/A	96.21	11	0.917038	N/A
Yes	gsp_8	Spart_215_MAG	132	49237	4312598	124047	62.745	0.00482308	1.32963	-1.20555	Present	4204	300.502	87.8804	11	98.1	0.9	93.6	d:Bacteria p:Proteobacteria c:Gammaproteobacteria o:Chromatiales	d__Bacteria;p__Proteobacteria;c__Gammaproteobacteria;o__Ectothiorhodospirales;f__Acidihalobacteraceae;g__Acidihalobacter_A;s__	N/A	N/A	N/A	N/A	N/A	GCF_001975725.1	95	d__Bacteria;p__Proteobacteria;c__Gammaproteobacteria;o__Ectothiorhodospirales;f__Acidihalobacteraceae;g__Acidihalobacter_A;s__Acidihalobacter_A ferrooxydans	79.53	0.42	d__Bacteria;p__Proteobacteria;c__Gammaproteobacteria;o__Ectothiorhodospirales;f__Acidihalobacteraceae;g__Acidihalobacter_A;s__	taxonomic classification defined by topology and ANI	classification based on placement in class-level tree	N/A	95.93	11	0.917333	N/A
Yes	gsp_80	Spart_216_MAG	702	4966	3372218	15849	56.5987	0.0641714	0.090117	-0.264829	Absent	3526	282.75	88.6934	11	64.2	1.9	54.7	d:Bacteria p:Proteobacteria c:Deltaproteobacteria	d__Bacteria;p__Desulfobacterota;c__Desulfobacteria;o__Desulfobacterales;f__Desulfosarcinaceae;g__;s__	N/A	N/A	N/A	N/A	N/A	N/A	N/A	N/A	N/A	N/A	d__Bacteria;p__Desulfobacterota;c__Desulfobacteria;o__Desulfobacterales;f__Desulfosarcinaceae;g__;s__	taxonomic classification fully defined by topology	classification based on placement in class-level tree	N/A	58.66	11	0.846195	N/A
Yes	gsp_81	Spart_217_MAG	308	18153	3713702	53915	64.5011	0.0217842	0.0241715	-0.0531736	Absent	3680	288.571	85.7858	11	82.1	3.8	63.1	d:Bacteria p:Proteobacteria c:Gammaproteobacteria	d__Bacteria;p__Proteobacteria;c__Gammaproteobacteria;o__;f__;g__;s__	N/A	N/A	N/A	N/A	N/A	N/A	N/A	N/A	N/A	N/A	d__Bacteria;p__Proteobacteria;c__Gammaproteobacteria;o__;f__;g__;s__	taxonomic classification fully defined by topology	classification based on placement in class-level tree	N/A	80.9	11	0.730659	N/A
Yes	gsp_82	Spart_218_MAG	483	8967	3579807	39593	45.4794	0.126878	-0.250357	-0.826497	Absent	3817	266.745	85.3258	11	84.9	3.8	65.9	d:Bacteria p:Proteobacteria c:Deltaproteobacteria	d__Bacteria;p__Desulfobacterota;c__Desulfobacteria;o__Desulfobacterales;f__UBA11574;g__UBA11574;s__	N/A	N/A	N/A	N/A	N/A	N/A	N/A	N/A	N/A	N/A	d__Bacteria;p__Desulfobacterota;c__Desulfobacteria;o__Desulfobacterales;f__UBA11574;g__UBA11574;s__	taxonomic novelty determined using RED	classification based on placement in class-level tree	N/A	74.19	11	0.908614	N/A
Yes	gsp_83	Spart_219_MAG	142	29531	2911319	95375	53.5954	0.0434854	-0.158812	-0.75641	Absent	2929	291.344	87.9342	11	98.1	5.7	69.6	d:Bacteria p:Nitrospirae c:Nitrospira	d__Bacteria;p__Nitrospirota;c__Thermodesulfovibrionia;o__Thermodesulfovibrionales;f__UBA6898;g__Sulfobium;s__	N/A	N/A	N/A	N/A	N/A	GCA_900302705.1	95	d__Bacteria;p__Nitrospirota;c__Thermodesulfovibrionia;o__Thermodesulfovibrionales;f__UBA6898;g__Sulfobium;s__Sulfobium mesophilum	76.37	0.06	d__Bacteria;p__Nitrospirota;c__Thermodesulfovibrionia;o__Thermodesulfovibrionales;f__UBA6898;g__Sulfobium;s__	taxonomic classification defined by topology and ANI	classification based on placement in class-level tree	N/A	86.22	11	0.869493	N/A
Yes	gsp_84	Spart_220_MAG	361	29523	6294266	134444	54.7822	0.0144894	0.337457	-0.464632	Present	5754	323.161	88.6267	11	92.5	5.7	64	d:Bacteria p:Chloroflexi c:Anaerolineae	d__Bacteria;p__Chloroflexota;c__Anaerolineae;o__Anaerolineales;f__UBA4823;g__JAAYXE01;s__	N/A	N/A	N/A	N/A	N/A	GCA_012516075.1	95	d__Bacteria;p__Chloroflexota;c__Anaerolineae;o__Anaerolineales;f__UBA4823;g__JAAYXE01;s__JAAYXE01 sp012516075	76.42	0.07	d__Bacteria;p__Chloroflexota;c__Anaerolineae;o__Anaerolineales;f__UBA4823;g__JAAYXE01;s__	taxonomic classification defined by topology and ANI	classification based on placement in class-level tree	N/A	83.86	11	0.893825	N/A
Yes	gsp_85	Spart_221_MAG	535	6991	3244251	31406	53.4638	0.0678123	-0.387432	-0.257725	Absent	3337	275.301	84.9513	11	87.7	6.6	54.7	d:Bacteria p:Proteobacteria c:Deltaproteobacteria	d__Bacteria;p__Desulfobacterota;c__Desulfobulbia;o__Desulfobulbales;f__;g__;s__	N/A	N/A	N/A	N/A	N/A	GCA_015488275.1	95	d__Bacteria;p__Desulfobacterota;c__Desulfobulbia;o__Desulfobulbales;f__S012-135;g__S012-135;s__S012-135 sp015488275	76.91	0.07	d__Bacteria;p__Desulfobacterota;c__Desulfobulbia;o__Desulfobulbales;f__;g__;s__	taxonomic classification defined by topology and ANI	classification based on placement in class-level tree	N/A	75.44	11	0.67845	N/A
Yes	gsp_86	Spart_222_MAG	767	6279	4318187	41239	56.6025	0.0363579	0.00597332	-0.210834	Absent	4459	270.732	83.8681	11	62.3	0.9	57.8	d:Bacteria p:Proteobacteria c:Deltaproteobacteria	d__Bacteria;p__Desulfobacterota;c__Desulfomonilia;o__Desulfomonilales;f__Desulfomonilaceae;g__VGSG01;s__	N/A	N/A	N/A	N/A	N/A	GCA_016875095.1	95	d__Bacteria;p__Desulfobacterota;c__Desulfomonilia;o__Desulfomonilales;f__Desulfomonilaceae;g__VGSG01;s__VGSG01 sp016875095	76.27	0.04	d__Bacteria;p__Desulfobacterota;c__Desulfomonilia;o__Desulfomonilales;f__Desulfomonilaceae;g__VGSG01;s__	taxonomic classification defined by topology and ANI	classification based on placement in class-level tree	N/A	64.97	11	0.855527	N/A
Yes	gsp_87	Spart_223_MAG	659	7042	3986950	51735	52.3262	0.079685	0.0263155	-0.446092	Absent	4227	268.32	85.3425	11	82.1	5.7	53.6	d:Bacteria p:Proteobacteria c:Deltaproteobacteria	d__Bacteria;p__Desulfobacterota;c__DSM-4660;o__Desulfatiglandales;f__HGW-15;g__;s__	N/A	N/A	N/A	N/A	N/A	N/A	N/A	N/A	N/A	N/A	d__Bacteria;p__Desulfobacterota;c__DSM-4660;o__Desulfatiglandales;f__HGW-15;g__;s__	taxonomic classification fully defined by topology	classification based on placement in class-level tree	N/A	71.8	11	0.786434	N/A
Yes	gsp_88	Spart_224_MAG	104	61420	3178821	162782	53.3923	0.0403294	-0.087966	-0.720045	Present	3143	292.859	86.8676	11	97.2	4.7	73.7	d:Bacteria p:Nitrospirae c:Nitrospira	d__Bacteria;p__Nitrospirota;c__Thermodesulfovibrionia;o__Thermodesulfovibrionales;f__UBA6898;g__Sulfobium;s__	N/A	N/A	N/A	N/A	N/A	GCA_900302705.1	95	d__Bacteria;p__Nitrospirota;c__Thermodesulfovibrionia;o__Thermodesulfovibrionales;f__UBA6898;g__Sulfobium;s__Sulfobium mesophilum	76.32	0.04	d__Bacteria;p__Nitrospirota;c__Thermodesulfovibrionia;o__Thermodesulfovibrionales;f__UBA6898;g__Sulfobium;s__	taxonomic classification defined by topology and ANI	classification based on placement in class-level tree	N/A	87.47	11	0.870022	N/A
Yes	gsp_89	Spart_225_MAG	569	7309	3573716	29821	44.8891	0.0735649	0.294725	-0.332469	Absent	3605	291.947	88.3507	11	67.9	1.9	58.4	d:Bacteria p:Planctomycetes c:Phycisphaerae	d__Bacteria;p__Planctomycetota;c__Phycisphaerae;o__Sedimentisphaerales;f__SG8-4;g__JAFGPS01;s__	N/A	N/A	N/A	N/A	N/A	N/A	N/A	N/A	N/A	N/A	d__Bacteria;p__Planctomycetota;c__Phycisphaerae;o__Sedimentisphaerales;f__SG8-4;g__JAFGPS01;s__	ANI	classification based on placement in class-level tree	GCA_016931715.1, s__JAFGPS01 sp016931715, 95.0, 77.38, 0.25; GCA_016936075.1, s__JAFGPS01 sp016936075, 95.0, 76.66, 0.17; GCA_016933295.1, s__JAFGPS01 sp016933295, 95.0, 76.07, 0.08	62.35	11	0.949111	N/A
No	gsp_9	Spart_226_MAG	451	5008	2087543	13156	49.3197	0.116213	2.88858	-1.47405	Absent	2177	273.2	85.4723	11	65.1	1.9	55.6	d:Bacteria p:Proteobacteria c:Gammaproteobacteria	d__Bacteria;p__Proteobacteria;c__Gammaproteobacteria;o__Pseudomonadales;f__UBA6940;g__;s__	N/A	N/A	N/A	N/A	N/A	GCA_002450655.1	95	d__Bacteria;p__Proteobacteria;c__Gammaproteobacteria;o__Pseudomonadales;f__UBA6940;g__UBA6940;s__UBA6940 sp002450655	77.73	0.01	d__Bacteria;p__Proteobacteria;c__Gammaproteobacteria;o__Pseudomonadales;f__UBA6940;g__;s__	taxonomic classification defined by topology and ANI	classification based on placement in class-level tree	N/A	57.74	11	0.757745	N/A
No	gsp_9	Spart_227_MAG	323	14138	3484878	60257	48.8366	0.0536891	1.90029	-1.26827	Absent	3162	309.155	84.1535	11	85.8	0.9	81.3	d:Bacteria p:Proteobacteria c:Gammaproteobacteria	d__Bacteria;p__Proteobacteria;c__Gammaproteobacteria;o__Pseudomonadales;f__;g__;s__	N/A	N/A	N/A	N/A	N/A	N/A	N/A	N/A	N/A	N/A	d__Bacteria;p__Proteobacteria;c__Gammaproteobacteria;o__Pseudomonadales;f__;g__;s__	taxonomic classification fully defined by topology	classification based on placement in class-level tree	N/A	85.46	11	0.697303	N/A
No	gsp_9	Spart_228_MAG	1194	2198	2430448	9747	48.7585	0.0746776	1.7244	-1.22154	Absent	3016	226.961	84.4924	11	57.5	0	57.5	d:Bacteria p:Proteobacteria c:Gammaproteobacteria	d__Bacteria;p__Proteobacteria;c__Gammaproteobacteria;o__Pseudomonadales;f__UBA6940;g__;s__	N/A	N/A	N/A	N/A	N/A	N/A	N/A	N/A	N/A	N/A	d__Bacteria;p__Proteobacteria;c__Gammaproteobacteria;o__Pseudomonadales;f__UBA6940;g__;s__	taxonomic novelty determined using RED	classification based on placement in class-level tree	N/A	50.22	11	0.765242	N/A
Yes	gsp_9	Spart_229_MAG	458	11405	3782001	64858	48.7999	0.06211	1.84074	-1.1664	Absent	3503	302.532	84.0643	11	88.7	0.9	84.2	d:Bacteria p:Proteobacteria c:Gammaproteobacteria	d__Bacteria;p__Proteobacteria;c__Gammaproteobacteria;o__Pseudomonadales;f__;g__;s__	N/A	N/A	N/A	N/A	N/A	N/A	N/A	N/A	N/A	N/A	d__Bacteria;p__Proteobacteria;c__Gammaproteobacteria;o__Pseudomonadales;f__;g__;s__	taxonomic classification fully defined by topology	classification based on placement in class-level tree	N/A	85.66	11	0.697945	N/A
Yes	gsp_90	Spart_230_MAG	363	7799	2411506	24426	61.5844	0.0709515	-0.0119183	0.047388	Absent	2643	270.677	88.9983	11	73.6	0.9	69.1	d:Bacteria p:Proteobacteria c:Gammaproteobacteria	d__Bacteria;p__Proteobacteria;c__Gammaproteobacteria;o__UBA4486;f__UBA4486;g__;s__	N/A	N/A	N/A	N/A	N/A	N/A	N/A	N/A	N/A	N/A	d__Bacteria;p__Proteobacteria;c__Gammaproteobacteria;o__UBA4486;f__UBA4486;g__;s__	taxonomic classification fully defined by topology	classification based on placement in class-level tree	N/A	68.11	11	0.828891	N/A
Yes	gsp_91	Spart_231_MAG	545	4693	2480822	17836	68.715	0.0695737	0.124362	-0.76869	Absent	2616	284.019	89.8486	11	58.5	0.9	54	d:Bacteria p:Gemmatimonadetes	d__Bacteria;p__Gemmatimonadota;c__Gemmatimonadetes;o__Longimicrobiales;f__RSA9;g__;s__	N/A	N/A	N/A	N/A	N/A	GCA_007126035.1	95	d__Bacteria;p__Gemmatimonadota;c__Gemmatimonadetes;o__Longimicrobiales;f__RSA9;g__SLCC01;s__SLCC01 sp007126035	76.71	0.14	d__Bacteria;p__Gemmatimonadota;c__Gemmatimonadetes;o__Longimicrobiales;f__RSA9;g__;s__	taxonomic classification defined by topology and ANI	classification based on placement in class-level tree	N/A	51.45	11	0.740635	N/A
Yes	gsp_92	Spart_232_MAG	355	26050	5502306	101489	49.3931	0.0412191	-0.0823841	-0.248335	Absent	5382	290.678	85.2968	11	84.9	1.9	75.4	d:Bacteria p:Proteobacteria c:Deltaproteobacteria	d__Bacteria;p__Desulfobacterota;c__Desulfobacteria;o__Desulfobacterales;f__SG8-13;g__;s__	N/A	N/A	N/A	N/A	N/A	GCA_001303025.1	95	d__Bacteria;p__Desulfobacterota;c__Desulfobacteria;o__Desulfobacterales;f__SG8-13;g__SG8-13;s__SG8-13 sp001303025	76.55	0.06	d__Bacteria;p__Desulfobacterota;c__Desulfobacteria;o__Desulfobacterales;f__SG8-13;g__;s__	taxonomic classification defined by topology and ANI	classification based on placement in class-level tree	N/A	77.44	11	0.806686	N/A
Yes	gsp_93	Spart_233_MAG	1345	3989	4425711	17931	54.2007	0.0637412	0.444645	-0.829574	Absent	5158	257.828	90.1467	11	77.4	2.8	63.4	d:Bacteria p:Chloroflexi	d__Bacteria;p__Chloroflexota;c__Anaerolineae;o__Promineofilales;f__Promineofilaceae;g__SLGK01;s__	N/A	N/A	N/A	N/A	N/A	GCA_007123775.1	95	d__Bacteria;p__Chloroflexota;c__Anaerolineae;o__Promineofilales;f__Promineofilaceae;g__SLGK01;s__SLGK01 sp007123775	75.87	0.13	d__Bacteria;p__Chloroflexota;c__Anaerolineae;o__Promineofilales;f__Promineofilaceae;g__SLGK01;s__	taxonomic classification defined by topology and ANI	classification based on placement in class-level tree	N/A	68.59	11	0.882424	N/A
Yes	gsp_94	Spart_234_MAG	995	4403	3613729	21118	60.0164	0.137337	0.33548	-0.283272	Absent	3776	284.984	89.3342	11	82.1	2.8	68.1	d:Bacteria p:Firmicutes	d__Bacteria;p__Krumholzibacteriota;c__Krumholzibacteria;o__WVZY01;f__WVZY01;g__;s__	N/A	N/A	N/A	N/A	N/A	GCA_011772205.1	95	d__Bacteria;p__Krumholzibacteriota;c__Krumholzibacteria;o__WVZY01;f__WVZY01;g__WVZY01;s__WVZY01 sp011772205	76.29	0.05	d__Bacteria;p__Krumholzibacteriota;c__Krumholzibacteria;o__WVZY01;f__WVZY01;g__;s__	taxonomic classification defined by topology and ANI	classification based on placement in class-level tree	N/A	71.8	11	0.789132	N/A
Yes	gsp_95	Spart_235_MAG	670	15088	6995461	79565	61.1796	0.0336933	0.709286	-0.602983	Present	6674	310.632	88.9073	11	94.3	8.5	51.8	d:Bacteria p:Chloroflexi	d__Bacteria;p__Chloroflexota;c__Anaerolineae;o__JAAYZQ01;f__JAAYZQ01;g__;s__	N/A	N/A	N/A	N/A	N/A	N/A	N/A	N/A	N/A	N/A	d__Bacteria;p__Chloroflexota;c__Anaerolineae;o__JAAYZQ01;f__JAAYZQ01;g__;s__	taxonomic classification fully defined by topology	classification based on placement in class-level tree	N/A	83.3	11	0.801921	N/A
Yes	gsp_96	Spart_236_MAG	657	4338	2398669	17628	45.6021	0.137743	-0.69233	-0.96396	Present	2862	242.171	86.6847	11	86.8	4.7	63.3	d:Bacteria p:Chloroflexi	d__Bacteria;p__Chloroflexota;c__Dehalococcoidia;o__GIF9;f__UBA5629;g__;s__	N/A	N/A	N/A	N/A	N/A	N/A	N/A	N/A	N/A	N/A	d__Bacteria;p__Chloroflexota;c__Dehalococcoidia;o__GIF9;f__UBA5629;g__;s__	taxonomic novelty determined using RED	classification based on placement in class-level tree	N/A	72.56	11	0.777307	N/A
Yes	gsp_97	Spart_237_MAG	679	3806	2115424	16920	55.3347	0.109151	-0.0434833	-0.73778	Absent	2402	254.04	86.5364	11	67.9	2.8	53.9	d:Bacteria p:Firmicutes	d__Bacteria;p__UBA1439;c__UBA1439;o__UBA1439;f__UBA1439;g__;s__	N/A	N/A	N/A	N/A	N/A	GCA_012729785.1	95	d__Bacteria;p__UBA1439;c__UBA1439;o__UBA1439;f__UBA1439;g__UBA1439;s__UBA1439 sp002329605	76.69	0.14	d__Bacteria;p__UBA1439;c__UBA1439;o__UBA1439;f__UBA1439;g__;s__	taxonomic classification defined by topology and ANI	classification based on placement in class-level tree	N/A	56.87	11	0.735126	N/A
Yes	gsp_98	Spart_238_MAG	769	4415	2793942	13633	51.8926	0.0899804	0.139601	-0.470652	Absent	3286	253.431	89.4194	11	68.9	2.8	54.9	d:Bacteria p:Chloroflexi c:Anaerolineae	d__Bacteria;p__Chloroflexota;c__Anaerolineae;o__Anaerolineales;f__UBA11579;g__UBA11579;s__	N/A	N/A	N/A	N/A	N/A	GCA_003250455.1	95	d__Bacteria;p__Chloroflexota;c__Anaerolineae;o__Anaerolineales;f__UBA11579;g__UBA11579;s__UBA11579 sp003250455	81.61	0.53	d__Bacteria;p__Chloroflexota;c__Anaerolineae;o__Anaerolineales;f__UBA11579;g__UBA11579;s__	taxonomic classification defined by topology and ANI	classification based on placement in class-level tree	GCA_016932165.1, s__UBA11579 sp016932165, 95.0, 76.63, 0.13; GCA_003486225.1, s__UBA11579 sp003486225, 95.0, 76.59, 0.11	62.35	11	0.979719	Genome not assigned to closest species as it falls outside its pre-defined ANI radius
Yes	gsp_99	Spart_239_MAG	1292	2282	2762947	8802	56.1628	0.0773088	0.0730789	-0.481754	Absent	3538	234.537	90.0986	11	65.1	1.9	55.6	d:Bacteria p:Firmicutes	d__Bacteria;p__Chloroflexota;c__Anaerolineae;o__Promineofilales;f__Promineofilaceae;g__JAACFF01;s__	N/A	N/A	N/A	N/A	N/A	GCA_009937635.1	95	d__Bacteria;p__Chloroflexota;c__Anaerolineae;o__Promineofilales;f__Promineofilaceae;g__JAACFF01;s__JAACFF01 sp009937635	75.25	0.06	d__Bacteria;p__Chloroflexota;c__Anaerolineae;o__Promineofilales;f__Promineofilaceae;g__JAACFF01;s__	taxonomic classification defined by topology and ANI	classification based on placement in class-level tree	N/A	53.34	11	0.918763	N/A

## Sheet: DF S3
#Data File S3. Copy number of selected genes in the carbon, nitrogen, and sulfur cycles, and terminal oxidases from all metagenome assembled genomes (MAGs)
Representative MAG	Clade	MAG_name	GTDB classification	Carbon fixation															Nitrogen fixation			Sulfur oxidation									Dissimilatory sulfur metabolism				Carbon metabolism												N metabolism
				Calvin Cycle		Wood-Ljungdahl pathway													nifHDK			Thiosulfate oxidation by SOX complex							Sulfide oxidation		Sulfite reduction/oxidation				TCA cycle									Methanogenesis			Nitrification
				Ribulose bisphosphate carboxylase small chain (cbbS)	Ribulose bisphosphate carboxylase large chain (cbbL/cbbM)	Anaerobic carbon-monoxide dehydrogenase catalytic subunit	Formate dehydrogenase (NADP+) alpha subunit (fdhA)	Formate dehydrogenase (NADP+) beta subunit (fdhB)	Formate dehydrogenase (hydrogenase) (fdhF)	Iron hydrogenase (hydA2)	FeS-containing electron transfer protein (hycB)	Formate--tetrahydrofolate ligase (fhs)	Methylenetetrahydrofolate dehydrogenase (NADP+) / methenyltetrahydrofolate cyclohydrolase (folD)	Methylenetetrahydrofolate reductase (NADH) (metF)	5-methyltetrahydrofolate corrinoid/iron sulfur protein methyltransferase (acsE)	Acetyl-CoA synthase (acsB)	CODH/ACS complex subunit delta (acsD)	CODH/ACS complex subunit gamma (acsC)	Nitrogenase molybdenum-iron protein alpha chain (nifD)	Nitrogenase molybdenum-iron protein beta chain (nifK)	Nitrogenase iron protein (nifH)	L-cysteine S-thiosulfotransferase (soxA)	S-sulfosulfanyl-L-cysteine sulfohydrolase (soxB)	Sulfane dehydrogenase subunit (soxC)	S-disulfanyl-L-cysteine oxidoreductase (soxD)	L-cysteine S-thiosulfotransferase (soxX)	Sulfur-oxidizing protein (soxY)	Sulfur-oxidizing protein (soxZ)	Sulfide dehydrogenase [flavocytochrome c] flavoprotein chain (fccB)	Sulfide:quinone oxidoreductase (sqr)	Dissimilatory sulfite reductase alpha subunit (dsrA)	Dissimilatory sulfite reductase beta subunit (dsrB)	Adenylylsulfate reductase, subunit A (aprA)	Adenylylsulfate reductase, subunit B (aprB)	Malate dehydrogenase (mdh)	Citrate synthase	Aconitate hydratase	Isocitrate dehydrogenase	2-oxoglutarate dehydrogenase	Dihydrolipoamide dehydrogenase	2-oxoglutarate dehydrogenase E2 component (dihydrolipoamide succinyltransferase)	Succinyl-CoA synthetase	Fumarate hydratase	Methyl-coenzyme M reductase alpha subunit (mcrA)	Methyl-coenzyme M reductase beta subunit (mcrB)	Methyl-coenzyme M reductase gamma subunit (mcrG)	Ammonia/methane monooxygenase subunit a: (amoA/pmoA)	Ammonia/methane monooxygenase subunit b: (amoB/pmoB)	Ammonia/methane monooxygenase subunit c: (amoC/pmoC)
				ko:K01602	ko:K01601	ko:K00198	ko:K05299	ko:K15022	ko:K22015	ko:K25123	ko:K25124	ko:K01938	ko:K01491	ko:K00297	ko:K15023	ko:K14138	ko:K00194	ko:K00197	ko:K02586	ko:K02591	ko:K02588	ko:K17222	ko:K17224	ko:K17225	ko:K22622	ko:K17223	ko:K17226	ko:K17227	ko:K17229	ko:K17218	ko:K11180	ko:K11181	ko:K00394	ko:K00395	EC 1.1.1.37	EC 2.3.3.1	EC 4.2.1.3	EC 1.1.1.42	EC 1.2.4.2	EC 1.8.1.4	EC 2.3.1.61	EC 6.2.1.5	EC 4.2.1.2	ko:K00399	ko:K00401	ko:K00402	ko:K10944	ko:K10945	ko:K10946
No	gsp_1	Spart_001_MAG	d__Bacteria;p__Proteobacteria;c__Alphaproteobacteria;o__Rhodobacterales;f__Rhodobacteraceae;g__Muriiphilus;s__	0	2	0	0	0	0	0	0	1	1	2	0	0	0	0	0	0	0	0	0	0	0	0	0	0	0	0	1	1	0	0	1	1	0	1	1	3	2	2	1	0	0	0	0	0	0
No	gsp_1	Spart_002_MAG	d__Bacteria;p__Proteobacteria;c__Alphaproteobacteria;o__Rhodobacterales;f__Rhodobacteraceae;g__Muriiphilus;s__	0	4	0	0	1	0	0	0	1	3	3	0	0	0	0	0	0	0	0	0	0	0	0	0	0	0	2	1	1	0	0	1	1	1	2	2	2	1	2	0	0	0	0	0	0	0
No	gsp_1	Spart_003_MAG	d__Bacteria;p__Proteobacteria;c__Alphaproteobacteria;o__Rhodobacterales;f__Rhodobacteraceae;g__Muriiphilus;s__	0	2	0	0	1	0	0	0	0	0	2	0	0	0	0	0	0	0	0	0	0	0	0	0	0	0	1	2	1	0	0	1	1	0	0	2	3	1	2	1	0	0	0	0	0	0
No	gsp_1	Spart_004_MAG	d__Bacteria;p__Proteobacteria;c__Alphaproteobacteria;o__Rhodobacterales;f__Rhodobacteraceae;g__Muriiphilus;s__	0	3	0	0	1	0	0	0	1	2	2	0	0	0	0	0	0	0	0	0	0	0	0	0	0	0	2	1	1	0	0	1	1	1	1	1	2	1	2	2	0	0	0	0	0	0
No	gsp_1	Spart_005_MAG	d__Bacteria;p__Proteobacteria;c__Alphaproteobacteria;o__Rhodobacterales;f__Rhodobacteraceae;g__Muriiphilus;s__	0	0	0	0	1	0	0	0	0	0	3	0	0	0	0	0	0	0	0	0	0	0	0	0	0	0	0	1	0	0	0	1	1	0	1	1	2	1	2	2	0	0	0	0	0	0
No	gsp_1	Spart_006_MAG	d__Bacteria;p__Proteobacteria;c__Alphaproteobacteria;o__Rhodobacterales;f__Rhodobacteraceae;g__Muriiphilus;s__	0	2	0	0	1	0	0	0	1	2	2	0	0	0	0	0	0	0	0	0	0	0	0	0	0	0	2	1	1	0	0	1	1	2	0	1	3	1	2	1	0	0	0	0	0	0
Yes	gsp_1	Spart_007_MAG	d__Bacteria;p__Proteobacteria;c__Alphaproteobacteria;o__Rhodobacterales;f__Rhodobacteraceae;g__Muriiphilus;s__	0	3	0	0	1	0	0	0	1	2	2	0	0	0	0	0	0	0	0	0	0	0	0	0	0	0	3	1	1	0	0	1	1	1	2	1	2	1	1	2	0	0	0	0	0	0
No	gsp_10	Spart_008_MAG	d__Bacteria;p__Proteobacteria;c__Alphaproteobacteria;o__Kiloniellales;f__CECT-8803;g__Limibacillus;s__	0	0	0	0	0	0	0	0	1	1	1	0	0	0	0	0	0	0	1	0	2	0	1	1	1	0	0	0	0	0	0	1	1	1	2	0	3	1	0	3	0	0	0	0	0	0
No	gsp_10	Spart_009_MAG	d__Bacteria;p__Proteobacteria;c__Alphaproteobacteria;o__Kiloniellales;f__CECT-8803;g__Limibacillus;s__	0	0	0	0	0	0	0	0	1	0	1	0	0	0	0	0	0	0	1	1	2	0	0	1	1	0	0	0	0	0	0	1	1	1	2	0	2	0	3	2	0	0	0	0	0	0
Yes	gsp_10	Spart_010_MAG	d__Bacteria;p__Proteobacteria;c__Alphaproteobacteria;o__Kiloniellales;f__CECT-8803;g__Limibacillus;s__	0	0	0	0	0	0	0	0	1	1	1	0	0	0	0	0	0	0	1	1	2	0	1	1	1	0	0	0	0	0	0	1	1	1	3	1	3	3	2	2	0	0	0	0	0	0
Yes	gsp_100	Spart_011_MAG	d__Bacteria;p__Desulfobacterota;c__Desulfobacteria;o__Desulfobacterales;f__Desulfosarcinaceae;g__UBA2230;s__	0	0	2	1	0	0	0	0	0	0	1	1	1	1	1	1	2	2	0	0	0	0	0	0	0	0	1	1	1	1	0	1	1	0	1	1	3	1	0	2	0	0	0	0	0	0
Yes	gsp_101	Spart_012_MAG	d__Bacteria;p__Desulfobacterota;c__Desulfobulbia;o__Desulfobulbales;f__Desulfurivibrionaceae;g__;s__	0	0	1	0	0	0	0	0	0	1	4	1	1	0	3	0	0	0	0	0	0	0	0	0	0	0	0	1	1	1	1	2	2	1	1	0	1	0	0	2	0	0	0	0	0	0
Yes	gsp_102	Spart_013_MAG	d__Bacteria;p__Bacteroidota;c__Bacteroidia;o__Cytophagales;f__Cyclobacteriaceae;g__;s__	0	0	0	0	0	0	0	0	0	1	1	0	0	0	0	0	0	0	0	0	0	0	0	0	0	0	1	0	0	0	0	0	0	0	1	1	2	1	0	1	0	0	0	0	0	0
Yes	gsp_103	Spart_014_MAG	d__Bacteria;p__Calditrichota;c__Calditrichia;o__Calditrichales;f__Calditrichaceae;g__JAFGKZ01;s__	0	0	0	0	0	0	0	0	0	1	2	0	1	0	0	0	0	0	0	1	0	0	1	0	0	0	0	0	0	0	0	2	2	2	1	1	2	1	2	3	0	0	0	0	0	0
Yes	gsp_104	Spart_015_MAG	d__Bacteria;p__Calditrichota;c__Calditrichia;o__RBG-13-44-9;f__RBG-13-44-9;g__;s__	0	0	0	0	0	0	0	0	1	1	5	0	1	0	0	0	0	0	0	1	0	0	0	0	0	0	0	0	0	0	0	0	1	1	2	0	4	2	2	2	0	0	0	0	0	0
Yes	gsp_105	Spart_016_MAG	d__Bacteria;p__Acidobacteriota;c__Acidobacteriae;o__UBA7540;f__UBA7540;g__SCRD01;s__	0	0	0	0	0	0	0	0	0	1	3	0	0	0	0	0	0	0	0	0	0	0	0	0	0	0	0	1	1	1	1	1	1	3	1	1	0	2	1	0	0	0	0	0	0	0
Yes	gsp_106	Spart_017_MAG	d__Bacteria;p__Chloroflexota;c__Anaerolineae;o__JAAYZQ01;f__JAAYZQ01;g__JAFGIA01;s__	0	1	1	0	0	0	0	0	1	2	1	1	1	1	1	0	0	0	0	0	0	0	0	0	0	0	0	0	0	0	0	0	2	1	0	0	3	0	4	3	0	0	0	0	0	0
Yes	gsp_107	Spart_018_MAG	d__Bacteria;p__Chloroflexota;c__Anaerolineae;o__Anaerolineales;f__E44-bin32;g__E44-bin32;s__	0	3	2	2	0	0	0	0	1	1	2	2	1	1	2	0	0	0	2	0	0	0	0	0	0	0	0	0	0	0	0	1	3	1	1	0	1	0	4	3	0	0	0	0	0	0
Yes	gsp_108	Spart_019_MAG	d__Bacteria;p__Desulfobacterota;c__Desulfobulbia;o__Desulfobulbales;f__Desulfocapsaceae;g__JABDQA01;s__	0	0	0	0	0	0	0	0	0	1	2	1	0	2	1	0	0	0	0	0	1	0	0	0	0	0	2	2	1	1	0	0	3	1	0	0	1	0	1	1	0	0	0	0	0	0
Yes	gsp_109	Spart_020_MAG	d__Bacteria;p__Desulfobacterota;c__DSM-4660;o__Desulfatiglandales;f__Desulfatiglandaceae;g__B46-G9;s__	0	0	2	3	1	0	0	0	1	0	3	1	3	0	2	0	0	0	0	0	0	0	0	0	0	0	0	1	0	1	1	0	2	2	1	0	0	0	3	1	0	0	0	0	0	0
No	gsp_11	Spart_021_MAG	d__Bacteria;p__Proteobacteria;c__Gammaproteobacteria;o__Pseudomonadales;f__Natronospirillaceae;g__Reinekea;s__	0	0	0	0	0	1	0	0	0	1	1	0	0	0	0	0	0	0	0	0	0	0	0	0	0	0	1	0	0	0	0	0	1	1	1	1	1	1	2	1	0	0	0	0	0	0
No	gsp_11	Spart_022_MAG	d__Bacteria;p__Proteobacteria;c__Gammaproteobacteria;o__Pseudomonadales;f__Natronospirillaceae;g__Reinekea;s__	0	0	0	0	0	1	0	0	0	1	1	0	0	0	0	0	0	0	0	0	0	0	0	0	0	0	1	0	0	0	0	0	1	1	1	1	1	1	2	1	0	0	0	0	0	0
Yes	gsp_11	Spart_023_MAG	d__Bacteria;p__Proteobacteria;c__Gammaproteobacteria;o__Pseudomonadales;f__Natronospirillaceae;g__Reinekea;s__	0	0	0	0	0	1	0	0	0	1	1	0	0	0	0	0	0	0	0	0	0	0	0	0	0	0	1	0	0	0	0	0	1	1	1	1	1	1	2	1	0	0	0	0	0	0
Yes	gsp_110	Spart_024_MAG	d__Bacteria;p__Desulfobacterota;c__Desulfobacteria;o__Desulfobacterales;f__;g__;s__	0	0	3	1	0	0	0	0	0	0	4	1	1	0	2	0	0	0	0	0	0	0	0	0	0	0	0	1	1	1	1	1	3	3	1	1	2	0	2	2	0	0	0	0	0	0
Yes	gsp_111	Spart_025_MAG	d__Bacteria;p__Chloroflexota;c__Dehalococcoidia;o__Dehalococcoidales;f__UBA5760;g__UBA5760;s__	0	0	1	1	0	0	0	0	2	1	2	1	1	1	1	0	0	0	0	0	0	0	0	0	0	0	1	0	0	0	0	0	0	0	0	0	2	1	2	4	0	0	0	0	0	0
Yes	gsp_112	Spart_026_MAG	d__Bacteria;p__Gemmatimonadota;c__Gemmatimonadetes;o__Longimicrobiales;f__RSA9;g__;s__	0	0	0	0	0	1	0	0	1	1	1	1	0	0	1	0	0	0	0	0	0	0	0	0	0	0	0	2	1	1	1	1	1	2	0	1	1	1	0	1	0	0	0	0	0	0
Yes	gsp_113	Spart_027_MAG	d__Bacteria;p__Desulfobacterota;c__BSN033;o__B13-G15;f__RBG-16-54-18;g__JAFGNJ01;s__	0	0	0	2	2	0	0	0	1	1	5	1	1	2	1	0	0	0	0	0	0	0	0	0	0	0	0	0	0	0	0	1	0	1	1	0	0	0	3	0	0	0	0	0	0	0
Yes	gsp_114	Spart_028_MAG	d__Bacteria;p__Gemmatimonadota;c__Gemmatimonadetes;o__Longimicrobiales;f__RSA9;g__;s__	0	0	0	2	0	0	0	0	1	1	0	0	0	0	0	0	0	0	0	0	0	0	0	0	0	0	0	0	0	2	1	1	3	0	2	1	1	1	2	1	0	0	0	0	0	0
Yes	gsp_115	Spart_029_MAG	d__Bacteria;p__Proteobacteria;c__Gammaproteobacteria;o__Acidiferrobacterales;f__SZUA-150;g__;s__	2	3	0	0	0	0	0	0	0	1	1	0	0	0	0	1	0	1	1	1	0	0	1	2	2	0	1	1	1	2	2	0	1	1	1	0	1	0	2	0	0	0	0	0	0	0
Yes	gsp_116	Spart_030_MAG	d__Bacteria;p__Proteobacteria;c__Gammaproteobacteria;o__Chromatiales;f__Sedimenticolaceae;g__JABDQZ01;s__	1	1	0	0	0	0	0	0	0	0	0	0	0	0	0	0	0	0	1	1	0	0	1	2	2	1	3	1	1	2	1	1	1	4	1	1	2	1	0	1	0	0	0	0	0	0
Yes	gsp_117	Spart_031_MAG	d__Bacteria;p__Chloroflexota;c__Anaerolineae;o__Aggregatilineales;f__UBA3940;g__DRKO01;s__	0	1	1	0	0	0	0	0	1	0	3	3	1	1	1	0	0	0	1	0	0	0	0	0	0	0	0	0	0	0	0	1	0	1	1	0	1	0	2	1	0	0	0	0	0	0
Yes	gsp_118	Spart_032_MAG	d__Bacteria;p__Proteobacteria;c__Gammaproteobacteria;o__UBA6429;f__UBA6429;g__;s__	2	2	0	0	0	0	0	0	0	1	1	0	0	0	0	1	1	1	1	1	0	0	1	2	2	1	2	1	1	1	1	0	1	1	1	0	1	0	2	1	0	0	0	0	0	0
Yes	gsp_119	Spart_033_MAG	d__Bacteria;p__Desulfobacterota;c__Desulfobacteria;o__Desulfobacterales;f__B30-G6;g__;s__	0	0	4	3	0	0	0	0	1	1	3	1	0	1	1	0	0	0	0	0	0	0	0	0	0	0	0	0	0	3	1	0	1	1	1	2	2	0	3	2	0	0	0	0	0	0
No	gsp_12	Spart_034_MAG	d__Bacteria;p__Acidobacteriota;c__UBA6911;o__RPQK01;f__;g__;s__	0	0	0	0	0	0	0	0	1	1	1	0	0	0	0	0	0	0	1	0	0	0	0	0	0	0	0	1	1	1	1	1	1	1	1	1	2	1	2	2	0	0	0	0	0	0
No	gsp_12	Spart_035_MAG	d__Bacteria;p__Acidobacteriota;c__UBA6911;o__RPQK01;f__;g__;s__	0	0	0	0	0	0	0	0	0	0	0	0	0	0	0	0	0	0	1	0	0	0	0	0	0	0	0	1	1	1	1	1	1	1	1	1	2	1	1	1	0	0	0	0	0	0
Yes	gsp_12	Spart_036_MAG	d__Bacteria;p__Acidobacteriota;c__UBA6911;o__RPQK01;f__;g__;s__	0	0	0	0	0	0	0	0	1	1	1	0	0	0	0	0	0	0	1	0	0	0	0	0	0	0	0	1	1	1	1	1	1	1	1	1	2	1	2	2	0	0	0	0	0	0
Yes	gsp_120	Spart_037_MAG	d__Bacteria;p__Desulfobacterota;c__Desulfobacteria;o__Desulfobacterales;f__UBA2174_A;g__;s__	0	3	7	6	0	0	0	0	1	1	4	2	2	0	2	0	0	0	0	0	0	0	0	0	0	0	0	1	1	1	1	1	2	2	1	1	6	2	6	3	0	0	0	0	0	0
Yes	gsp_121	Spart_038_MAG	d__Bacteria;p__Proteobacteria;c__Gammaproteobacteria;o__SpSt-1174;f__SpSt-1174;g__;s__	2	4	0	0	0	0	0	0	0	2	1	0	0	0	0	1	1	1	1	1	0	0	1	1	1	0	4	0	0	0	0	1	1	1	1	1	2	1	1	1	0	0	0	0	0	0
Yes	gsp_122	Spart_039_MAG	d__Bacteria;p__Bacteroidota;c__Ignavibacteria;o__Ignavibacteriales;f__Ignavibacteriaceae;g__IGN2;s__	0	0	0	0	0	0	0	0	0	0	1	1	0	0	1	0	0	0	0	0	0	0	0	0	0	0	0	0	0	1	1	0	0	1	1	0	2	1	1	1	0	0	0	0	0	0
Yes	gsp_123	Spart_040_MAG	d__Bacteria;p__Acidobacteriota;c__Thermoanaerobaculia;o__Thermoanaerobaculales;f__FEB-10;g__JACXWA01;s__	0	0	0	0	0	0	0	0	0	2	1	0	0	0	0	0	0	0	0	0	0	0	0	0	0	0	0	1	1	1	1	1	2	0	1	1	0	0	2	3	0	0	0	0	0	0
Yes	gsp_124	Spart_041_MAG	d__Bacteria;p__Proteobacteria;c__Gammaproteobacteria;o__Pseudomonadales;f__HTCC2089;g__SZUA-309;s__	0	0	0	0	0	0	0	0	0	1	1	0	0	0	0	0	0	0	0	0	2	0	0	0	0	0	1	0	0	0	0	1	0	2	0	1	1	2	3	1	0	0	0	0	0	0
Yes	gsp_125	Spart_042_MAG	d__Bacteria;p__Proteobacteria;c__Gammaproteobacteria;o__UBA4486;f__UBA4486;g__SZUA-592;s__	0	1	0	0	0	1	0	0	0	1	1	0	0	0	0	0	0	0	2	0	1	0	1	2	2	0	0	0	0	0	0	0	2	0	0	1	2	1	3	1	0	0	0	0	0	0
Yes	gsp_126	Spart_043_MAG	d__Bacteria;p__Nitrospirota;c__Nitrospiria;o__Nitrospirales;f__UBA8639;g__UBA8639;s__	0	0	0	0	0	0	0	0	1	1	0	0	0	0	0	0	0	0	0	0	0	0	0	0	0	0	0	0	0	0	0	1	2	1	1	0	4	0	4	0	0	0	0	0	0	0
Yes	gsp_127	Spart_044_MAG	d__Bacteria;p__Bacteroidota;c__Ignavibacteria;o__Ignavibacteriales;f__Ignavibacteriaceae;g__BMS3ABIN03;s__	0	0	1	0	0	0	0	0	0	1	1	1	0	0	1	0	0	0	0	0	0	0	0	0	0	0	1	0	0	0	0	1	1	1	2	1	2	1	4	1	0	0	0	0	0	0
Yes	gsp_128	Spart_045_MAG	d__Bacteria;p__Proteobacteria;c__Gammaproteobacteria;o__Burkholderiales;f__SG8-39;g__SG8-39;s__	1	1	0	0	0	1	0	0	0	1	1	0	0	0	0	0	0	0	1	1	0	0	1	1	1	0	2	0	0	0	1	1	2	1	1	2	2	0	1	5	0	0	0	0	0	0
Yes	gsp_129	Spart_046_MAG	d__Bacteria;p__Acidobacteriota;c__Thermoanaerobaculia;o__UBA5704;f__UBA5704;g__M0029;s__	0	0	0	1	0	0	0	0	1	1	2	0	0	0	0	0	0	0	0	0	0	0	0	0	0	0	1	0	0	0	0	1	3	1	1	1	2	1	2	1	0	0	0	0	0	0
No	gsp_13	Spart_047_MAG	d__Bacteria;p__Desulfobacterota;c__Desulfobaccia;o__Desulfobaccales;f__0-14-0-80-60-11;g__DTKJ01;s__	0	0	1	3	0	0	0	0	1	1	2	1	1	1	2	1	1	1	0	0	0	0	0	0	0	0	0	1	1	1	1	1	2	0	1	0	0	0	2	3	0	0	0	0	0	0
No	gsp_13	Spart_048_MAG	d__Bacteria;p__Desulfobacterota;c__Desulfobaccia;o__Desulfobaccales;f__0-14-0-80-60-11;g__DTKJ01;s__	0	0	1	1	0	0	0	0	3	1	1	2	1	1	2	1	1	1	0	0	0	0	0	0	0	0	0	1	1	1	1	1	1	0	1	0	0	0	2	3	0	0	0	0	0	0
Yes	gsp_13	Spart_049_MAG	d__Bacteria;p__Desulfobacterota;c__Desulfobaccia;o__Desulfobaccales;f__0-14-0-80-60-11;g__DTKJ01;s__	0	0	1	2	0	0	0	0	4	0	2	1	0	1	1	2	0	0	0	0	0	0	0	0	0	0	0	1	2	1	2	0	1	1	1	0	0	0	1	3	0	0	0	0	0	0
Yes	gsp_130	Spart_050_MAG	d__Bacteria;p__Proteobacteria;c__Alphaproteobacteria;o__Bin65;f__;g__;s__	0	0	0	0	0	0	0	0	1	0	1	0	0	0	0	0	0	0	0	0	0	0	0	0	0	0	1	0	0	0	0	1	1	1	0	1	2	3	2	1	0	0	0	0	0	0
Yes	gsp_131	Spart_051_MAG	d__Bacteria;p__Proteobacteria;c__Gammaproteobacteria;o__Arenicellales;f__LS-SOB;g__VYFG01;s__	1	2	0	0	0	0	0	0	1	1	0	0	0	0	0	0	0	0	1	0	0	0	0	1	1	1	0	0	0	1	1	0	2	1	1	1	3	1	2	2	0	0	0	0	0	0
Yes	gsp_132	Spart_052_MAG	d__Bacteria;p__Bacteroidota;c__Bacteroidia;o__Flavobacteriales;f__Flavobacteriaceae;g__;s__	0	0	0	0	0	0	0	0	0	1	1	0	0	0	0	0	0	0	0	0	0	0	0	0	0	0	2	0	0	0	0	0	2	1	1	1	1	3	0	0	0	0	0	0	0	0
Yes	gsp_133	Spart_053_MAG	d__Bacteria;p__Proteobacteria;c__Gammaproteobacteria;o__BM003;f__BM003;g__BM003;s__BM003 sp002868855	0	0	2	0	2	0	0	0	1	1	1	0	0	0	0	0	0	0	1	1	0	0	1	1	1	0	0	0	0	0	0	2	1	1	3	0	2	1	1	1	0	0	0	0	0	0
Yes	gsp_134	Spart_054_MAG	d__Bacteria;p__Desulfobacterota;c__Desulfobacteria;o__Desulfobacterales;f__Desulfosarcinaceae;g__UBA2230;s__	0	0	4	1	0	0	0	0	1	1	3	2	1	1	2	1	1	1	0	0	0	0	0	0	0	0	3	1	1	1	2	1	2	1	1	1	3	1	3	1	0	0	0	0	0	0
Yes	gsp_135	Spart_055_MAG	d__Bacteria;p__Desulfobacterota;c__Desulfuromonadia;o__Desulfuromonadales;f__BM103;g__;s__	0	0	0	1	1	0	0	0	0	1	3	0	0	0	1	1	1	1	0	0	0	0	0	0	0	0	0	0	0	0	0	1	0	0	2	1	2	1	2	2	0	0	0	0	0	0
Yes	gsp_136	Spart_056_MAG	d__Bacteria;p__Desulfobacterota;c__Desulfuromonadia;o__Desulfuromonadales;f__Trichloromonadaceae;g__Trichloromonas;s__	0	0	0	2	1	0	0	0	0	1	1	0	0	0	0	2	1	1	0	0	0	0	0	0	0	0	0	0	0	0	0	1	4	2	2	0	1	1	2	3	0	0	0	0	0	0
Yes	gsp_137	Spart_057_MAG	d__Bacteria;p__Proteobacteria;c__Gammaproteobacteria;o__SZUA-152;f__SZUA-152;g__JAADGF01;s__	0	0	0	0	0	0	0	0	0	1	0	0	0	0	0	0	0	0	1	2	0	0	1	1	1	4	0	1	1	1	1	0	2	1	2	1	1	0	2	1	0	0	0	0	0	0
Yes	gsp_138	Spart_058_MAG	d__Bacteria;p__Gemmatimonadota;c__Gemmatimonadetes;o__JACCXV01;f__;g__;s__	0	0	0	1	0	0	0	0	2	1	1	0	0	0	0	0	0	0	0	0	0	0	0	0	0	0	0	0	0	0	0	1	3	2	1	1	2	2	2	0	0	0	0	0	0	0
Yes	gsp_139	Spart_059_MAG	d__Bacteria;p__Acidobacteriota;c__UBA6911;o__UBA6911;f__UBA6911;g__UBA6911;s__	0	0	0	2	2	0	0	0	0	0	5	0	0	0	0	0	0	0	1	0	0	0	0	0	1	0	0	0	0	8	1	2	2	1	0	1	1	1	2	1	0	0	0	0	0	0
No	gsp_14	Spart_060_MAG	d__Bacteria;p__Proteobacteria;c__Alphaproteobacteria;o__Rhizobiales;f__Rhodomicrobiaceae;g__R-RK-3;s__	1	1	0	0	0	0	0	0	0	1	1	0	0	0	0	0	0	1	2	1	0	0	2	1	1	0	1	1	1	1	1	2	1	2	1	1	1	1	1	1	0	0	0	0	0	0
No	gsp_14	Spart_061_MAG	d__Bacteria;p__Proteobacteria;c__Alphaproteobacteria;o__Rhizobiales;f__Rhodomicrobiaceae;g__R-RK-3;s__	0	2	0	0	0	0	0	0	0	2	1	0	0	0	0	0	1	0	2	0	0	0	2	1	1	0	1	0	0	1	1	3	1	1	2	0	2	0	2	1	0	0	0	0	0	0
Yes	gsp_14	Spart_062_MAG	d__Bacteria;p__Proteobacteria;c__Alphaproteobacteria;o__Rhizobiales;f__Rhodomicrobiaceae;g__R-RK-3;s__	1	1	0	0	0	0	0	0	0	1	1	0	0	0	0	1	1	2	3	1	0	0	2	1	1	0	1	1	1	1	1	2	1	1	1	1	2	1	2	1	0	0	0	0	0	0
Yes	gsp_140	Spart_063_MAG	d__Bacteria;p__Gemmatimonadota;c__Gemmatimonadetes;o__Longimicrobiales;f__UBA6960;g__SZUA-318;s__	0	0	0	0	0	0	0	0	0	1	1	0	0	0	0	0	0	0	0	0	0	0	0	0	0	0	1	0	0	0	0	1	3	2	1	1	1	10	2	1	0	0	0	0	0	0
Yes	gsp_141	Spart_064_MAG	d__Bacteria;p__Proteobacteria;c__Gammaproteobacteria;o__UBA4575;f__UBA4575;g__JABDMD01;s__	0	0	0	0	0	0	0	0	0	1	0	0	0	0	0	0	0	0	0	1	0	0	0	0	0	0	2	2	0	0	0	0	2	2	1	2	2	1	3	1	0	0	0	0	0	0
Yes	gsp_142	Spart_065_MAG	d__Bacteria;p__Desulfobacterota;c__Desulfobacteria;o__Desulfobacterales;f__;g__;s__	0	0	2	3	0	0	0	0	1	1	2	1	1	1	3	0	0	0	0	0	0	0	0	0	0	0	1	1	1	1	1	1	2	1	0	1	3	1	3	3	0	0	0	0	0	0
Yes	gsp_143	Spart_066_MAG	d__Bacteria;p__Proteobacteria;c__Gammaproteobacteria;o__Pseudomonadales;f__HTCC2089;g__;s__	0	0	0	0	0	0	0	0	0	0	2	0	0	0	0	0	0	0	0	0	1	0	0	0	1	0	0	0	0	0	0	2	0	1	0	1	0	1	3	0	0	0	0	0	0	0
Yes	gsp_144	Spart_067_MAG	d__Bacteria;p__Desulfobacterota;c__Desulfobulbia;o__Desulfobulbales;f__Desulfocapsaceae;g__JABDQA01;s__	0	0	2	2	0	0	0	0	1	0	4	1	0	1	2	0	0	0	0	0	0	0	0	0	0	0	2	1	1	1	1	3	0	1	2	0	3	0	3	2	0	0	0	0	0	0
Yes	gsp_145	Spart_068_MAG	d__Bacteria;p__Bacteroidota;c__Bacteroidia;o__Flavobacteriales;f__Flavobacteriaceae;g__Robiginitalea;s__	0	0	0	0	0	0	0	0	1	0	1	0	0	0	0	0	0	0	0	0	0	0	0	0	0	0	2	0	0	0	0	1	1	2	2	1	2	1	1	0	0	0	0	0	0	0
Yes	gsp_146	Spart_069_MAG	d__Bacteria;p__Gemmatimonadota;c__Gemmatimonadetes;o__Gemmatimonadales;f__GWC2-71-9;g__WVYX01;s__	0	1	0	1	0	0	0	0	0	1	3	0	0	0	0	0	0	0	0	0	1	0	0	0	0	0	0	0	0	0	0	1	0	2	0	1	1	1	2	0	0	0	0	0	0	0
Yes	gsp_147	Spart_070_MAG	d__Bacteria;p__Desulfobacterota;c__Syntrophobacteria;o__BM002;f__BM002;g__BM002;s__	0	0	2	1	0	0	0	0	1	2	1	1	1	1	2	0	0	0	0	0	0	0	0	0	0	0	0	1	1	1	2	1	1	1	1	1	3	1	2	3	0	0	0	0	0	0
Yes	gsp_148	Spart_071_MAG	d__Bacteria;p__Proteobacteria;c__Gammaproteobacteria;o__GCA-2729495;f__GCA-2729495;g__GCA-2729495;s__	0	0	0	0	1	0	0	0	0	1	1	0	0	0	0	0	0	0	0	0	0	0	0	0	0	0	0	0	0	0	0	2	2	0	1	0	1	0	2	0	0	0	0	0	0	0
Yes	gsp_149	Spart_072_MAG	d__Bacteria;p__Acidobacteriota;c__UBA6911;o__UBA6911;f__UBA6911;g__UBA6911;s__	0	0	1	0	0	1	0	0	1	0	2	0	1	1	0	0	0	0	0	0	0	0	0	0	0	0	0	1	1	4	0	2	0	0	1	1	1	1	3	4	0	0	0	0	0	0
No	gsp_15	Spart_073_MAG	d__Bacteria;p__Nitrospirota;c__Thermodesulfovibrionia;o__Thermodesulfovibrionales;f__JdFR-86;g__;s__	0	0	2	3	0	0	0	0	1	1	2	1	2	1	1	0	0	0	0	0	0	0	0	0	0	0	1	2	1	1	1	1	0	1	0	0	2	0	0	2	0	0	0	0	0	0
No	gsp_15	Spart_074_MAG	d__Bacteria;p__Nitrospirota;c__Thermodesulfovibrionia;o__Thermodesulfovibrionales;f__JdFR-86;g__;s__	0	0	2	2	0	0	0	0	1	1	4	1	1	1	2	0	0	0	0	0	0	0	0	0	0	0	1	2	1	1	1	1	0	1	0	0	2	0	0	2	0	0	0	0	0	0
Yes	gsp_15	Spart_075_MAG	d__Bacteria;p__Nitrospirota;c__Thermodesulfovibrionia;o__Thermodesulfovibrionales;f__JdFR-86;g__;s__	0	0	2	3	0	0	0	0	1	1	2	1	1	1	2	0	0	0	0	0	0	0	0	0	0	0	1	0	0	1	1	1	0	1	0	0	2	0	0	2	0	0	0	0	0	0
Yes	gsp_150	Spart_076_MAG	d__Bacteria;p__Proteobacteria;c__Gammaproteobacteria;o__Woeseiales;f__Woeseiaceae;g__JAACFB01;s__	0	1	0	0	1	0	0	0	1	1	1	0	0	0	0	0	0	0	0	0	0	0	0	0	0	0	1	0	0	0	0	1	1	0	2	1	1	1	2	0	0	0	0	0	0	0
Yes	gsp_151	Spart_077_MAG	d__Bacteria;p__Desulfobacterota;c__Desulfobacteria;o__Desulfobacterales;f__;g__;s__	0	0	2	2	2	0	0	0	0	2	2	1	1	1	2	0	0	0	0	0	0	0	0	0	0	0	1	2	3	2	1	1	2	3	3	2	3	2	4	3	0	0	0	0	0	0
Yes	gsp_152	Spart_078_MAG	d__Bacteria;p__Proteobacteria;c__Gammaproteobacteria;o__Woeseiales;f__Woeseiaceae;g__JAACFB01;s__JAACFB01 sp009937615	0	0	0	0	1	0	0	0	0	1	3	0	0	0	0	0	0	0	1	1	0	0	1	0	1	0	0	0	0	0	0	1	2	0	1	0	0	0	2	0	0	0	0	0	0	0
No	gsp_153	Spart_079_MAG	d__Archaea;p__Asgardarchaeota;c__Lokiarchaeia;o__CR-4;f__SOKP01;g__;s__	0	2	1	0	0	0	0	0	0	1	1	0	0	1	1	0	0	0	0	0	0	0	0	0	0	0	0	0	0	0	0	0	1	2	0	0	3	0	2	2	0	0	0	0	0	0
Yes	gsp_153	Spart_080_MAG	d__Archaea;p__Asgardarchaeota;c__Lokiarchaeia;o__CR-4;f__SOKP01;g__;s__	0	2	2	0	0	0	0	0	0	1	2	0	0	1	1	0	0	0	0	0	0	0	0	0	0	0	0	0	0	0	0	0	1	2	0	0	3	0	3	2	0	0	0	0	0	0
Yes	gsp_154	Spart_081_MAG	d__Archaea;p__Asgardarchaeota;c__Lokiarchaeia;o__CR-4;f__SOKP01;g__SOKP01;s__	0	1	1	0	0	0	0	0	0	1	1	0	0	0	0	0	0	0	0	0	0	0	0	0	0	0	0	0	0	0	0	0	0	2	0	0	3	0	2	1	0	0	0	0	0	0
Yes	gsp_155	Spart_082_MAG	d__Archaea;p__Nanoarchaeota;c__Nanoarchaeia;o__Pacearchaeales;f__GW2011-AR1;g__;s__	0	1	0	0	0	0	0	0	0	0	0	0	0	0	0	0	0	0	0	0	0	0	0	0	0	0	0	0	0	0	0	0	0	0	0	0	0	0	0	0	0	0	0	0	0	0
No	gsp_156	Spart_083_MAG	d__Archaea;p__Thermoproteota;c__Bathyarchaeia;o__B26-1;f__BA1;g__BIN-L-1;s__	0	0	0	0	0	0	0	0	0	0	0	0	0	0	1	0	0	0	0	0	0	0	0	0	0	0	0	0	0	0	0	0	1	1	0	0	1	0	0	2	0	0	0	0	0	0
Yes	gsp_156	Spart_084_MAG	d__Archaea;p__Thermoproteota;c__Bathyarchaeia;o__B26-1;f__BA1;g__BIN-L-1;s__	0	1	0	0	0	0	0	0	0	0	0	0	0	0	0	0	0	0	0	0	0	0	0	0	0	0	0	0	0	0	0	1	2	1	0	0	1	0	0	2	0	0	0	0	0	0
Yes	gsp_157	Spart_085_MAG	d__Archaea;p__Thermoproteota;c__Bathyarchaeia;o__B26-1;f__BA1;g__BIN-L-1;s__	0	1	0	0	0	0	0	0	0	0	1	0	0	0	1	0	0	0	0	0	0	0	0	0	0	0	1	0	0	0	0	3	4	1	0	0	2	0	0	0	0	0	0	1	0	1
Yes	gsp_158	Spart_086_MAG	d__Archaea;p__Thermoproteota;c__Bathyarchaeia;o__B26-1;f__BA1;g__BIN-L-1;s__	0	1	0	0	0	0	0	0	0	0	0	0	0	1	1	0	0	0	0	0	0	0	0	0	0	0	0	0	0	0	0	1	4	0	0	0	1	0	0	2	0	0	0	0	0	0
Yes	gsp_159	Spart_087_MAG	d__Archaea;p__Thermoproteota;c__Bathyarchaeia;o__B26-1;f__BA1;g__BIN-L-1;s__	0	1	0	0	0	0	0	0	0	0	0	0	0	0	0	0	0	0	0	0	0	0	0	0	0	0	0	0	0	0	0	2	2	1	0	0	3	0	0	2	0	0	0	0	0	0
No	gsp_16	Spart_088_MAG	d__Bacteria;p__Chloroflexota;c__Anaerolineae;o__Anaerolineales;f__UBA4823;g__;s__	0	0	2	0	0	0	0	0	2	2	7	2	1	0	2	0	0	0	2	0	0	0	0	0	0	0	0	0	0	0	0	2	2	1	1	1	2	2	2	3	0	0	0	0	0	0
No	gsp_16	Spart_089_MAG	d__Bacteria;p__Chloroflexota;c__Anaerolineae;o__Anaerolineales;f__UBA4823;g__Kmv39;s__	0	0	2	0	0	0	0	0	2	2	6	2	1	0	1	0	0	0	2	0	0	0	0	0	0	0	0	0	0	0	0	2	2	1	0	1	1	2	2	3	0	0	0	0	0	0
Yes	gsp_16	Spart_090_MAG	d__Bacteria;p__Chloroflexota;c__Anaerolineae;o__Anaerolineales;f__UBA4823;g__Kmv39;s__	0	0	1	0	0	0	0	0	2	3	4	1	0	0	1	0	0	0	2	0	0	0	0	0	0	0	0	0	0	0	0	2	2	1	1	1	2	2	2	3	0	0	0	0	0	0
No	gsp_160	Spart_091_MAG	d__Archaea;p__Thermoproteota;c__Nitrososphaeria;o__Nitrososphaerales;f__Nitrosopumilaceae;g__JACEMX01;s__	0	0	0	0	0	0	0	0	0	0	0	0	0	0	0	0	0	0	0	0	0	0	0	0	0	0	0	0	0	0	0	1	0	0	1	0	0	0	0	0	0	0	0	0	1	0
Yes	gsp_160	Spart_092_MAG	d__Archaea;p__Thermoproteota;c__Nitrososphaeria;o__Nitrososphaerales;f__Nitrosopumilaceae;g__JACEMX01;s__	0	0	0	0	0	0	0	0	0	0	0	0	0	0	0	0	0	0	0	0	0	0	0	0	0	0	2	0	0	0	0	1	1	1	1	0	0	0	0	0	0	0	0	0	1	0
No	gsp_17	Spart_093_MAG	d__Bacteria;p__Proteobacteria;c__Gammaproteobacteria;o__Woeseiales;f__Woeseiaceae;g__UBA1847;s__	0	0	0	0	1	0	0	0	1	0	1	0	0	0	0	0	0	0	0	0	0	0	0	0	0	0	1	0	0	0	0	1	1	2	1	1	1	1	2	2	0	0	0	0	0	0
No	gsp_17	Spart_094_MAG	d__Bacteria;p__Proteobacteria;c__Gammaproteobacteria;o__Woeseiales;f__Woeseiaceae;g__UBA1847;s__	0	0	0	0	1	0	0	0	0	1	1	0	0	0	0	0	0	0	0	0	0	0	0	0	0	0	1	0	0	0	0	1	1	1	3	1	3	2	1	1	0	0	0	0	0	0
Yes	gsp_17	Spart_095_MAG	d__Bacteria;p__Proteobacteria;c__Gammaproteobacteria;o__Woeseiales;f__Woeseiaceae;g__UBA1847;s__	1	1	0	0	1	0	0	0	1	0	1	0	0	0	0	0	0	0	1	0	0	0	0	0	0	0	1	0	0	0	0	1	1	1	2	1	3	1	2	1	0	0	0	0	0	0
No	gsp_18	Spart_096_MAG	d__Bacteria;p__Deinococcota;c__Deinococci;o__Deinococcales;f__Trueperaceae;g__JAAYYF01;s__	0	0	0	0	0	0	0	0	1	1	1	0	0	0	0	0	0	0	0	0	0	0	0	0	0	0	0	0	0	0	0	1	1	1	0	2	2	1	3	2	0	0	0	0	0	0
No	gsp_18	Spart_097_MAG	d__Bacteria;p__Deinococcota;c__Deinococci;o__Deinococcales;f__Trueperaceae;g__JAAYYF01;s__	0	0	0	0	0	0	0	0	1	0	1	0	0	0	0	0	0	0	0	0	0	0	0	0	0	0	1	0	0	0	0	1	1	1	0	0	2	1	2	1	0	0	0	0	0	0
Yes	gsp_18	Spart_098_MAG	d__Bacteria;p__Deinococcota;c__Deinococci;o__Deinococcales;f__Trueperaceae;g__JAAYYF01;s__	0	0	0	0	0	0	0	0	1	1	1	0	0	0	0	0	0	0	0	0	0	0	0	0	0	0	0	0	0	0	0	1	2	0	3	1	3	2	2	1	0	0	0	0	0	0
No	gsp_19	Spart_099_MAG	d__Bacteria;p__Desulfobacterota;c__Desulfobulbia;o__Desulfobulbales;f__BM004;g__BM004;s__BM004 sp002868955	0	0	2	0	0	0	0	0	1	1	6	1	1	0	1	0	0	0	0	0	0	0	0	0	0	0	0	1	1	1	1	1	1	1	2	0	0	0	2	2	0	0	0	0	0	0
Yes	gsp_19	Spart_100_MAG	d__Bacteria;p__Desulfobacterota;c__Desulfobulbia;o__Desulfobulbales;f__BM004;g__BM004;s__BM004 sp002868955	0	0	1	0	0	0	0	0	0	0	5	1	0	0	0	0	0	0	0	0	0	0	0	0	0	0	0	1	1	1	1	2	1	1	2	0	0	0	2	2	0	0	0	0	0	0
No	gsp_2	Spart_101_MAG	d__Bacteria;p__Gemmatimonadota;c__Gemmatimonadetes;o__KS3-K002;f__;g__;s__	0	0	0	0	0	0	0	0	1	1	1	0	0	0	0	0	0	0	0	0	0	0	0	0	0	0	0	0	0	0	0	0	0	2	1	1	2	1	2	1	0	0	0	0	0	0
No	gsp_2	Spart_102_MAG	d__Bacteria;p__Gemmatimonadota;c__Gemmatimonadetes;o__KS3-K002;f__JABDQB01;g__;s__	0	0	0	0	0	0	0	0	1	1	1	1	0	0	0	0	0	0	0	0	0	0	0	0	0	0	1	0	0	0	0	1	1	2	2	1	1	1	3	1	0	0	0	0	0	0
No	gsp_2	Spart_103_MAG	d__Bacteria;p__Gemmatimonadota;c__Gemmatimonadetes;o__KS3-K002;f__JABDQB01;g__;s__	0	0	0	0	0	0	0	0	1	1	1	1	0	0	0	0	0	0	0	0	0	0	0	0	0	0	1	0	0	0	0	1	1	2	1	1	1	3	2	1	0	0	0	0	0	0
No	gsp_2	Spart_104_MAG	d__Bacteria;p__Gemmatimonadota;c__Gemmatimonadetes;o__KS3-K002;f__JABDQB01;g__;s__	0	0	0	0	0	0	0	0	1	1	1	1	0	0	0	0	0	0	0	0	0	0	0	0	0	0	1	0	0	0	0	1	1	2	1	1	1	1	3	1	0	0	0	0	0	0
No	gsp_2	Spart_105_MAG	d__Bacteria;p__Gemmatimonadota;c__Gemmatimonadetes;o__KS3-K002;f__JABDQB01;g__;s__	0	0	0	0	0	0	0	0	1	1	1	1	0	0	0	0	0	0	0	0	0	0	0	0	0	0	1	0	0	0	0	1	1	2	1	0	1	1	2	1	0	0	0	0	0	0
Yes	gsp_2	Spart_106_MAG	d__Bacteria;p__Gemmatimonadota;c__Gemmatimonadetes;o__KS3-K002;f__JABDQB01;g__;s__	0	0	0	0	0	0	0	0	1	1	1	1	0	0	0	0	0	0	0	0	0	0	0	0	0	0	1	0	0	0	0	1	1	3	1	2	1	3	2	1	0	0	0	0	0	0
No	gsp_20	Spart_107_MAG	d__Bacteria;p__Proteobacteria;c__Gammaproteobacteria;o__Chromatiales;f__Sedimenticolaceae;g__Sva-25;s__	1	1	0	0	0	0	0	0	0	1	1	0	0	0	0	0	0	0	1	1	0	0	1	2	2	1	2	1	1	1	1	1	1	1	1	2	2	1	0	1	0	0	0	0	0	0
Yes	gsp_20	Spart_108_MAG	d__Bacteria;p__Proteobacteria;c__Gammaproteobacteria;o__Chromatiales;f__Sedimenticolaceae;g__Sva-25;s__	1	2	0	0	0	0	0	0	0	1	1	0	0	0	0	0	0	0	1	2	0	0	1	1	1	1	2	1	1	1	1	1	1	1	1	3	2	1	1	1	0	0	0	0	0	0
No	gsp_21	Spart_109_MAG	d__Bacteria;p__Proteobacteria;c__Gammaproteobacteria;o__Chromatiales;f__Sedimenticolaceae;g__Sva-25;s__	1	1	0	0	0	0	0	0	0	1	2	0	0	0	0	0	0	0	1	1	0	0	1	1	1	0	2	0	0	0	0	0	1	0	1	1	4	1	0	0	0	0	0	0	0	0
Yes	gsp_21	Spart_110_MAG	d__Bacteria;p__Proteobacteria;c__Gammaproteobacteria;o__Chromatiales;f__Sedimenticolaceae;g__Sva-25;s__	1	1	0	0	0	0	0	0	0	1	1	0	0	0	0	0	0	0	1	1	0	0	1	1	1	1	2	1	1	0	1	1	2	1	2	2	3	1	2	1	0	0	0	0	0	0
No	gsp_22	Spart_111_MAG	d__Bacteria;p__WOR-3;c__UBA3072;o__UBA3072;f__UBA3072;g__JAFGHJ01;s__	0	0	0	0	0	0	0	0	1	2	0	0	0	0	0	0	0	0	0	0	0	0	0	0	0	0	0	0	0	0	0	0	1	0	1	0	1	0	0	0	0	0	0	0	0	0
Yes	gsp_22	Spart_112_MAG	d__Bacteria;p__WOR-3;c__UBA3072;o__UBA3072;f__UBA3072;g__JAFGHJ01;s__	0	0	0	0	0	0	0	0	1	1	0	0	0	0	0	0	0	0	0	0	0	0	0	0	0	0	0	0	0	0	0	0	1	0	1	0	2	0	0	0	0	0	0	0	0	0
No	gsp_23	Spart_113_MAG	d__Bacteria;p__Patescibacteria;c__Microgenomatia;o__GWA2-44-7;f__UBA8517;g__JAHJHG01;s__	0	0	0	0	0	0	0	0	0	1	1	0	0	0	0	0	0	0	0	0	0	0	0	0	0	0	0	0	0	0	0	0	0	0	0	0	0	0	0	0	0	0	0	0	0	0
Yes	gsp_23	Spart_114_MAG	d__Bacteria;p__Patescibacteria;c__Microgenomatia;o__GWA2-44-7;f__UBA8517;g__JAHJHG01;s__	0	0	0	0	0	0	0	0	0	1	0	0	0	0	0	0	0	0	0	0	0	0	0	0	0	0	0	0	0	0	0	0	0	0	0	0	0	0	0	0	0	0	0	0	0	0
No	gsp_24	Spart_115_MAG	d__Bacteria;p__Proteobacteria;c__Gammaproteobacteria;o__Chromatiales;f__Chromatiaceae;g__;s__	1	3	0	0	0	0	0	0	0	0	1	0	0	0	0	1	0	1	1	1	0	0	1	1	0	0	3	1	0	1	0	1	2	1	0	0	2	1	2	2	0	0	0	0	0	0
Yes	gsp_24	Spart_116_MAG	d__Bacteria;p__Proteobacteria;c__Gammaproteobacteria;o__Chromatiales;f__Chromatiaceae;g__;s__	3	4	0	0	0	0	0	0	0	0	0	0	0	0	0	1	0	1	1	1	0	0	1	1	1	0	5	1	1	4	1	1	2	1	1	1	3	1	2	3	0	0	0	0	0	0
No	gsp_25	Spart_117_MAG	d__Bacteria;p__Nitrospirota;c__Thermodesulfovibrionia;o__Thermodesulfovibrionales;f__JdFR-86;g__;s__	0	0	2	5	0	0	0	0	1	2	3	1	1	1	6	0	0	0	0	0	0	0	0	0	0	0	0	1	1	1	2	0	1	2	0	0	1	0	0	2	0	0	0	0	0	0
Yes	gsp_25	Spart_118_MAG	d__Bacteria;p__Nitrospirota;c__Thermodesulfovibrionia;o__Thermodesulfovibrionales;f__JdFR-86;g__;s__	0	0	2	3	0	0	0	0	1	2	2	1	1	1	3	0	0	0	0	0	0	0	0	0	0	0	2	1	1	0	0	1	1	1	0	0	1	0	0	1	0	0	0	0	0	0
No	gsp_26	Spart_119_MAG	d__Bacteria;p__Proteobacteria;c__Alphaproteobacteria;o__Rhizobiales;f__Xanthobacteraceae;g__Pseudolabrys;s__	1	1	0	0	1	1	0	0	1	0	2	0	0	0	0	0	0	0	1	1	1	0	1	3	1	0	3	0	0	0	0	1	3	1	2	1	1	2	5	3	0	0	0	0	0	0
Yes	gsp_26	Spart_120_MAG	d__Bacteria;p__Proteobacteria;c__Alphaproteobacteria;o__Rhizobiales;f__Xanthobacteraceae;g__Pseudolabrys;s__	1	1	0	0	1	1	0	0	3	0	2	0	0	0	0	0	0	0	1	1	1	0	1	4	1	0	4	0	0	1	1	1	3	1	2	1	1	0	4	2	0	0	0	0	0	0
No	gsp_27	Spart_121_MAG	d__Bacteria;p__Proteobacteria;c__Gammaproteobacteria;o__WFUO01;f__WFUO01;g__;s__	0	0	0	0	0	0	0	0	0	1	2	0	0	0	0	0	0	0	2	1	1	0	0	0	0	0	3	2	2	3	3	0	2	1	1	1	3	1	6	3	0	0	0	0	0	0
Yes	gsp_27	Spart_122_MAG	d__Bacteria;p__Proteobacteria;c__Gammaproteobacteria;o__WFUO01;f__WFUO01;g__;s__	1	2	0	0	0	0	0	0	0	1	3	0	0	0	0	0	0	0	2	1	1	0	2	1	0	0	4	3	3	2	2	0	2	1	1	1	4	1	4	3	0	0	0	0	0	0
No	gsp_28	Spart_123_MAG	d__Bacteria;p__Desulfobacterota;c__Syntrophobacteria;o__BM002;f__BM002;g__BM002;s__	0	0	2	0	0	0	0	0	1	1	2	0	0	0	2	0	0	0	0	0	0	0	0	0	0	0	2	1	1	0	0	1	1	1	0	1	4	1	1	3	0	0	0	0	0	0
Yes	gsp_28	Spart_124_MAG	d__Bacteria;p__Desulfobacterota;c__Syntrophobacteria;o__BM002;f__BM002;g__BM002;s__	0	0	3	0	2	0	0	0	1	1	3	1	1	1	2	0	0	0	0	0	0	0	0	0	0	0	1	1	1	1	1	1	2	1	1	1	5	1	1	2	0	0	0	0	0	0
No	gsp_29	Spart_125_MAG	d__Bacteria;p__Acidobacteriota;c__UBA4820;o__UBA4820;f__DSQY01;g__;s__	0	1	0	0	0	0	0	0	0	1	1	0	0	0	0	0	0	0	0	0	0	0	0	0	0	0	0	1	1	1	1	1	1	3	0	1	3	1	1	3	0	0	0	0	0	0
Yes	gsp_29	Spart_126_MAG	d__Bacteria;p__Acidobacteriota;c__UBA4820;o__UBA4820;f__DSQY01;g__;s__	0	1	0	0	0	0	0	0	0	1	1	0	0	0	0	0	0	0	0	0	0	0	0	0	0	0	0	1	1	1	1	1	1	3	2	1	2	1	2	3	0	0	0	0	0	0
No	gsp_3	Spart_127_MAG	d__Bacteria;p__Proteobacteria;c__Gammaproteobacteria;o__UBA6429;f__UBA6429;g__RI-92;s__	2	3	0	0	0	0	0	0	0	1	1	0	0	0	0	0	0	0	0	1	0	0	0	1	1	0	4	1	1	2	2	0	1	1	1	0	2	0	2	1	0	0	0	0	0	0
No	gsp_3	Spart_128_MAG	d__Bacteria;p__Proteobacteria;c__Gammaproteobacteria;o__UBA6429;f__UBA6429;g__RI-92;s__	2	3	0	0	0	0	0	0	0	1	1	0	0	0	0	0	0	0	0	0	0	0	1	3	2	0	2	1	1	1	1	0	1	1	1	0	1	0	2	2	0	0	0	0	0	0
No	gsp_3	Spart_129_MAG	d__Bacteria;p__Proteobacteria;c__Gammaproteobacteria;o__UBA6429;f__UBA6429;g__RI-92;s__	2	3	0	0	0	0	0	0	0	1	1	0	0	0	0	0	0	0	1	1	0	0	1	2	2	0	5	1	1	2	1	0	1	1	1	0	2	0	2	1	0	0	0	0	0	0
No	gsp_3	Spart_130_MAG	d__Bacteria;p__Proteobacteria;c__Gammaproteobacteria;o__UBA6429;f__UBA6429;g__RI-92;s__	2	3	0	0	0	0	0	0	0	1	1	0	0	0	0	0	0	0	0	1	0	0	1	1	1	0	6	1	1	1	1	0	2	1	1	0	2	0	2	1	0	0	0	0	0	0
Yes	gsp_3	Spart_131_MAG	d__Bacteria;p__Proteobacteria;c__Gammaproteobacteria;o__UBA6429;f__UBA6429;g__RI-92;s__	2	3	0	0	0	0	0	0	0	1	1	0	0	0	0	0	0	0	0	2	0	0	1	1	1	0	4	1	1	1	1	0	1	1	1	0	2	0	2	1	0	0	0	0	0	0
No	gsp_30	Spart_132_MAG	d__Bacteria;p__Campylobacterota;c__Campylobacteria;o__Campylobacterales;f__Sulfurimonadaceae;g__Sulfurimonas;s__	0	0	0	0	1	0	0	0	0	1	0	0	0	0	0	1	0	1	1	2	0	0	0	2	2	0	2	0	0	0	0	1	0	1	0	0	0	0	1	2	0	0	0	0	0	0
Yes	gsp_30	Spart_133_MAG	d__Bacteria;p__Campylobacterota;c__Campylobacteria;o__Campylobacterales;f__Sulfurimonadaceae;g__Sulfurimonas;s__	0	0	0	0	0	0	0	0	0	1	0	0	0	0	0	1	0	1	1	1	0	0	0	2	2	0	3	0	0	0	0	0	0	1	0	0	0	0	0	0	0	0	0	0	0	0
No	gsp_31	Spart_134_MAG	d__Bacteria;p__Proteobacteria;c__Gammaproteobacteria;o__Chromatiales;f__Sedimenticolaceae;g__Thiodiazotropha;s__	1	2	0	0	0	0	0	0	0	1	3	0	0	0	0	1	1	1	0	2	0	0	0	1	1	2	2	1	1	1	0	1	1	1	1	1	2	2	3	1	0	0	0	0	0	0
Yes	gsp_31	Spart_135_MAG	d__Bacteria;p__Proteobacteria;c__Gammaproteobacteria;o__Chromatiales;f__Sedimenticolaceae;g__Thiodiazotropha;s__	0	0	0	0	0	0	0	0	0	2	2	0	0	0	0	1	1	0	1	0	0	0	1	1	1	2	2	2	1	1	1	1	1	1	1	2	2	1	3	1	0	0	0	0	0	0
No	gsp_32	Spart_136_MAG	d__Bacteria;p__Proteobacteria;c__Gammaproteobacteria;o__Chromatiales;f__Sedimenticolaceae;g__;s__	0	2	0	0	0	0	0	0	0	1	0	0	0	0	0	2	1	0	0	1	0	0	0	2	1	1	2	1	1	1	1	1	1	4	2	1	2	1	3	1	0	0	0	0	0	0
Yes	gsp_32	Spart_137_MAG	d__Bacteria;p__Proteobacteria;c__Gammaproteobacteria;o__Chromatiales;f__Sedimenticolaceae;g__;s__	0	0	0	0	0	0	0	0	0	1	1	0	0	0	0	0	1	0	1	0	0	0	1	2	1	1	1	1	1	1	1	1	1	0	2	2	2	1	1	0	0	0	0	0	0	0
No	gsp_33	Spart_138_MAG	d__Bacteria;p__Proteobacteria;c__Gammaproteobacteria;o__Chromatiales;f__Sedimenticolaceae;g__;s__	1	2	0	0	0	0	0	0	0	2	2	1	0	0	0	0	0	0	1	1	0	0	1	4	1	2	2	2	2	1	1	1	2	2	2	1	2	1	3	1	0	0	0	0	0	0
Yes	gsp_33	Spart_139_MAG	d__Bacteria;p__Proteobacteria;c__Gammaproteobacteria;o__Chromatiales;f__Sedimenticolaceae;g__;s__	1	2	0	0	0	0	0	0	0	2	3	1	0	0	0	1	1	1	0	1	0	0	0	4	1	2	2	2	2	0	0	1	2	2	1	1	2	1	3	1	0	0	0	0	0	0
No	gsp_34	Spart_140_MAG	d__Bacteria;p__Proteobacteria;c__Gammaproteobacteria;o__Pseudomonadales;f__Cellvibrionaceae;g__Exilibacterium;s__	0	0	0	0	0	2	0	0	1	2	2	0	0	0	0	0	0	0	0	0	0	0	0	0	0	0	2	0	0	0	0	1	3	2	2	1	2	1	0	2	0	0	0	0	0	0
Yes	gsp_34	Spart_141_MAG	d__Bacteria;p__Proteobacteria;c__Gammaproteobacteria;o__Pseudomonadales;f__Cellvibrionaceae;g__Exilibacterium;s__	0	0	0	0	0	1	0	0	1	2	2	0	0	0	0	0	0	0	0	0	0	0	0	1	0	0	2	0	0	0	0	1	5	2	2	1	3	2	2	2	0	0	0	0	0	0
No	gsp_35	Spart_142_MAG	d__Bacteria;p__Proteobacteria;c__Alphaproteobacteria;o__Sphingomonadales;f__Sphingomonadaceae;g__Novosphingobium;s__	0	0	0	0	0	0	0	0	0	1	1	0	0	0	0	1	0	2	0	0	0	0	0	0	0	0	2	0	0	0	0	0	2	1	1	1	1	2	1	2	0	0	0	0	0	0
Yes	gsp_35	Spart_143_MAG	d__Bacteria;p__Proteobacteria;c__Alphaproteobacteria;o__Sphingomonadales;f__Sphingomonadaceae;g__Novosphingobium;s__	0	0	0	0	0	0	0	0	0	2	2	0	0	0	0	1	1	1	0	0	0	0	0	0	0	0	1	0	0	0	0	1	1	1	1	1	3	2	2	2	0	0	0	0	0	0
No	gsp_36	Spart_144_MAG	d__Bacteria;p__Chloroflexota;c__Anaerolineae;o__Anaerolineales;f__UBA11858;g__B10-G9;s__	0	0	1	0	0	0	0	0	1	2	3	2	1	0	2	0	0	0	1	0	0	0	0	0	0	0	0	0	0	0	0	0	0	0	1	0	1	0	2	2	0	0	0	0	0	0
Yes	gsp_36	Spart_145_MAG	d__Bacteria;p__Chloroflexota;c__Anaerolineae;o__Anaerolineales;f__UBA11858;g__B10-G9;s__	0	0	1	1	0	0	0	0	1	2	3	3	2	0	2	0	0	0	1	0	0	0	0	0	0	0	0	0	0	0	0	0	0	0	0	0	2	0	2	2	0	0	0	0	0	0
No	gsp_37	Spart_146_MAG	d__Bacteria;p__Proteobacteria;c__Gammaproteobacteria;o__Xanthomonadales;f__SZUA-36;g__JABDPF01;s__	1	2	0	0	1	0	0	0	1	1	1	0	0	0	0	0	0	0	0	0	0	0	0	0	0	0	2	0	0	0	0	1	1	1	1	1	3	1	2	1	0	0	0	0	0	0
Yes	gsp_37	Spart_147_MAG	d__Bacteria;p__Proteobacteria;c__Gammaproteobacteria;o__Xanthomonadales;f__SZUA-36;g__JABDPF01;s__	1	2	0	0	1	0	0	0	1	1	1	0	0	0	0	0	0	0	0	0	0	0	0	0	0	0	1	0	0	0	0	1	1	1	2	2	4	2	2	2	0	0	0	0	0	0
No	gsp_38	Spart_148_MAG	d__Bacteria;p__Desulfobacterota;c__Desulfobacteria;o__Desulfobacterales;f__SG8-13;g__;s__	0	0	4	2	1	0	0	0	0	1	1	0	0	1	0	0	0	0	0	0	0	0	0	0	0	0	0	1	1	0	2	1	0	1	1	2	4	3	2	2	0	0	0	0	0	0
Yes	gsp_38	Spart_149_MAG	d__Bacteria;p__Desulfobacterota;c__Desulfobacteria;o__Desulfobacterales;f__SG8-13;g__;s__	0	0	2	1	1	0	0	0	0	1	7	1	1	1	1	0	0	0	0	0	0	0	0	0	0	0	0	1	1	2	1	1	1	2	1	1	6	1	2	2	0	0	0	0	0	0
No	gsp_39	Spart_150_MAG	d__Bacteria;p__Proteobacteria;c__Gammaproteobacteria;o__XN24;f__XN24;g__;s__	0	0	0	0	0	0	0	0	0	0	1	0	0	0	0	0	0	0	0	0	0	0	0	0	0	0	1	0	0	0	0	1	1	1	1	1	2	2	2	1	0	0	0	0	0	0
Yes	gsp_39	Spart_151_MAG	d__Bacteria;p__Proteobacteria;c__Gammaproteobacteria;o__XN24;f__XN24;g__;s__	0	0	0	0	0	0	0	0	0	0	1	0	0	0	0	0	0	0	0	0	0	0	0	0	0	0	1	0	0	0	0	1	1	1	1	1	3	2	2	1	0	0	0	0	0	0
No	gsp_4	Spart_152_MAG	d__Bacteria;p__Campylobacterota;c__Campylobacteria;o__Campylobacterales;f__Sulfurovaceae;g__BN30871;s__	0	0	0	0	1	0	0	0	0	1	0	0	0	0	0	2	1	0	0	0	0	0	0	0	0	0	4	0	0	0	0	2	0	1	0	0	0	0	2	1	0	0	0	0	0	0
No	gsp_4	Spart_153_MAG	d__Bacteria;p__Campylobacterota;c__Campylobacteria;o__Campylobacterales;f__Sulfurovaceae;g__BN30871;s__	0	0	0	0	1	0	0	0	0	1	0	0	0	0	0	1	1	1	0	0	0	0	0	0	0	0	3	0	0	0	0	2	0	1	1	0	0	0	1	1	0	0	0	0	0	0
No	gsp_4	Spart_154_MAG	d__Bacteria;p__Campylobacterota;c__Campylobacteria;o__Campylobacterales;f__Sulfurovaceae;g__BN30871;s__	0	0	0	0	1	0	0	0	0	1	0	0	0	0	0	1	1	1	0	0	0	0	0	0	0	0	3	0	0	0	0	2	0	1	1	0	0	0	3	1	0	0	0	0	0	0
No	gsp_4	Spart_155_MAG	d__Bacteria;p__Campylobacterota;c__Campylobacteria;o__Campylobacterales;f__Sulfurovaceae;g__BN30871;s__	0	0	0	0	1	0	0	0	0	1	0	0	0	0	0	1	1	1	0	0	0	0	0	0	0	0	3	0	0	0	0	2	0	1	1	0	0	0	1	1	0	0	0	0	0	0
Yes	gsp_4	Spart_156_MAG	d__Bacteria;p__Campylobacterota;c__Campylobacteria;o__Campylobacterales;f__Sulfurovaceae;g__BN30871;s__	0	0	0	0	1	0	0	0	0	1	0	0	0	0	0	2	1	0	0	0	0	0	0	0	0	0	4	0	0	0	0	2	0	1	2	0	0	0	3	1	0	0	0	0	0	0
No	gsp_40	Spart_157_MAG	d__Bacteria;p__Campylobacterota;c__Campylobacteria;o__Campylobacterales;f__Sulfurimonadaceae;g__JACXUG01;s__	0	0	0	0	1	0	0	0	0	1	0	0	0	0	0	1	1	0	1	0	1	0	1	2	2	0	2	0	0	0	0	1	1	0	1	0	0	0	2	1	0	0	0	0	0	0
Yes	gsp_40	Spart_158_MAG	d__Bacteria;p__Campylobacterota;c__Campylobacteria;o__Campylobacterales;f__Sulfurimonadaceae;g__JACXUG01;s__	0	0	0	0	1	0	0	0	0	1	0	0	0	0	0	0	0	1	1	1	1	0	1	1	1	0	2	0	0	0	0	1	1	2	2	0	0	0	1	1	0	0	0	0	0	0
No	gsp_41	Spart_159_MAG	d__Bacteria;p__Bacteroidota;c__Ignavibacteria;o__Ignavibacteriales;f__Ignavibacteriaceae;g__BMS3ABIN03;s__	0	0	0	0	0	0	0	0	0	0	2	2	0	0	2	0	0	0	0	0	0	0	0	0	0	0	0	0	0	1	1	0	1	1	2	2	2	1	2	1	0	0	0	0	0	0
Yes	gsp_41	Spart_160_MAG	d__Bacteria;p__Bacteroidota;c__Ignavibacteria;o__Ignavibacteriales;f__Ignavibacteriaceae;g__BMS3ABIN03;s__	0	0	0	0	0	0	0	0	0	1	2	0	0	0	0	0	0	0	0	0	0	0	0	0	0	0	0	1	1	0	1	0	2	1	0	1	1	2	2	1	0	0	0	0	0	0
No	gsp_42	Spart_161_MAG	d__Bacteria;p__Chloroflexota;c__Anaerolineae;o__Anaerolineales;f__UBA11579;g__UBA11579;s__	0	0	4	2	0	0	0	0	2	1	5	3	1	1	2	0	0	0	0	0	0	0	0	0	0	0	1	0	0	0	0	1	1	2	1	0	1	1	2	2	0	0	0	0	0	0
Yes	gsp_42	Spart_162_MAG	d__Bacteria;p__Chloroflexota;c__Anaerolineae;o__Anaerolineales;f__UBA11579;g__UBA11579;s__	0	0	3	0	0	0	0	0	1	1	4	2	2	1	2	0	0	0	0	0	0	0	0	0	0	0	1	1	1	0	0	1	1	2	1	1	2	2	2	1	0	0	0	0	0	0
Yes	gsp_43	Spart_163_MAG	d__Bacteria;p__Proteobacteria;c__Gammaproteobacteria;o__UBA6429;f__;g__;s__	2	1	0	0	0	0	0	0	0	0	1	0	0	0	0	0	0	0	0	1	0	0	0	1	1	0	2	0	0	2	1	0	0	1	1	0	1	0	2	0	0	0	0	0	0	0
Yes	gsp_44	Spart_164_MAG	d__Bacteria;p__Gemmatimonadota;c__Gemmatimonadetes;o__KS3-K002;f__JABDQB01;g__JAENXO01;s__	0	0	0	0	0	0	0	0	1	1	0	0	0	0	0	0	0	0	0	0	0	0	0	0	0	0	0	0	0	0	0	1	2	2	2	1	0	1	2	1	0	0	0	0	0	0
Yes	gsp_45	Spart_165_MAG	d__Bacteria;p__Proteobacteria;c__Gammaproteobacteria;o__Ectothiorhodospirales;f__Acidihalobacteraceae;g__Acidihalobacter_A;s__	1	2	0	0	0	0	0	0	0	1	1	0	0	0	0	0	0	0	1	1	0	0	0	1	1	0	4	1	1	0	0	2	1	1	1	0	6	1	0	2	0	0	0	0	0	0
Yes	gsp_46	Spart_166_MAG	d__Bacteria;p__Proteobacteria;c__Gammaproteobacteria;o__Chromatiales;f__Sedimenticolaceae;g__;s__	0	0	0	0	0	0	0	0	0	1	1	0	0	0	0	2	1	1	0	0	0	0	0	1	1	1	1	0	0	1	0	1	1	2	2	1	0	0	1	0	0	0	0	0	0	0
Yes	gsp_47	Spart_167_MAG	d__Bacteria;p__Proteobacteria;c__Gammaproteobacteria;o__Xanthomonadales;f__SZUA-36;g__W260;s__	0	1	0	0	2	0	0	0	0	0	1	0	0	0	0	0	0	0	0	0	0	0	0	0	0	0	0	0	0	0	0	1	1	0	1	0	1	0	0	1	0	0	0	0	0	0
Yes	gsp_48	Spart_168_MAG	d__Bacteria;p__Proteobacteria;c__Alphaproteobacteria;o__Rhizobiales;f__Methyloligellaceae;g__Methyloceanibacter;s__	0	0	0	0	0	0	0	0	0	0	1	0	0	0	0	0	0	0	0	0	0	0	0	1	0	1	2	0	0	0	0	1	2	1	1	1	2	1	4	1	0	0	0	0	0	0
Yes	gsp_49	Spart_169_MAG	d__Bacteria;p__Calditrichota;c__Calditrichia;o__RBG-13-44-9;f__RBG-13-44-9;g__;s__	0	0	0	0	0	0	0	0	0	0	1	0	0	0	0	0	0	0	0	0	0	0	0	0	0	0	2	0	0	0	0	0	1	3	0	1	2	0	3	0	0	0	0	0	0	0
No	gsp_5	Spart_170_MAG	d__Bacteria;p__Desulfobacterota;c__Desulfuromonadia;o__Desulfuromonadales;f__BM103;g__;s__	0	0	0	1	1	0	0	0	0	1	2	0	0	0	1	1	1	1	0	0	0	0	0	0	0	0	0	0	0	0	0	1	1	2	1	1	2	1	2	2	0	0	0	0	0	0
No	gsp_5	Spart_171_MAG	d__Bacteria;p__Desulfobacterota;c__Desulfuromonadia;o__Desulfuromonadales;f__BM103;g__;s__	0	0	0	1	3	0	0	0	0	1	1	0	1	0	2	1	0	1	0	0	0	0	0	0	0	0	0	0	0	0	0	1	1	2	2	1	1	1	2	2	0	0	0	0	0	0
No	gsp_5	Spart_172_MAG	d__Bacteria;p__Desulfobacterota;c__Desulfuromonadia;o__Desulfuromonadales;f__BM103;g__;s__	0	0	0	1	1	0	0	0	0	1	2	0	0	0	1	1	1	1	0	0	0	0	0	0	0	0	0	0	0	0	0	2	1	2	1	1	2	1	2	2	0	0	0	0	0	0
Yes	gsp_5	Spart_173_MAG	d__Bacteria;p__Desulfobacterota;c__Desulfuromonadia;o__Desulfuromonadales;f__BM103;g__;s__	0	0	0	1	1	0	0	0	0	1	2	0	0	0	1	1	1	1	0	0	1	0	0	0	0	0	0	0	0	0	0	1	1	2	1	1	2	1	2	2	0	0	0	0	0	0
Yes	gsp_50	Spart_174_MAG	d__Bacteria;p__Bacteroidota;c__Ignavibacteria;o__Ignavibacteriales;f__Ignavibacteriaceae;g__;s__	0	0	0	0	0	0	0	0	0	1	2	0	0	0	0	0	0	0	0	0	0	0	0	0	0	0	0	2	2	2	1	1	1	1	1	1	2	1	1	1	0	0	0	0	0	0
Yes	gsp_51	Spart_175_MAG	d__Bacteria;p__Gemmatimonadota;c__Gemmatimonadetes;o__Longimicrobiales;f__UBA6960;g__IDS-52;s__	0	1	0	2	0	0	0	0	1	1	1	0	0	0	0	0	0	0	0	0	0	0	0	0	0	0	1	0	0	0	0	1	2	1	2	1	1	1	5	1	0	0	0	0	0	0
Yes	gsp_52	Spart_176_MAG	d__Bacteria;p__Proteobacteria;c__Gammaproteobacteria;o__Pseudomonadales;f__Halieaceae;g__Halioglobus;s__	1	1	0	0	0	1	0	0	1	0	1	0	0	0	0	0	0	0	0	0	0	0	0	0	0	0	2	0	0	0	0	1	2	2	2	1	3	1	2	2	0	0	0	0	0	0
Yes	gsp_53	Spart_177_MAG	d__Bacteria;p__Calditrichota;c__Calditrichia;o__Calditrichales;f__Calditrichaceae;g__JAFGKZ01;s__	0	0	0	0	0	0	0	0	1	2	2	0	1	0	0	0	0	0	0	2	0	0	1	0	0	0	0	0	0	0	0	1	2	1	1	2	2	3	2	4	0	0	0	0	0	0
Yes	gsp_54	Spart_178_MAG	d__Bacteria;p__Gemmatimonadota;c__Gemmatimonadetes;o__Longimicrobiales;f__RSA9;g__;s__	0	1	0	0	0	0	0	0	0	1	0	0	0	0	0	0	0	0	0	0	0	0	0	0	0	0	0	0	0	0	0	1	2	1	0	0	0	0	0	2	0	0	0	0	0	0
Yes	gsp_55	Spart_179_MAG	d__Bacteria;p__Chloroflexota;c__Anaerolineae;o__Anaerolineales;f__UBA4823;g__JAAYXE01;s__	0	0	3	0	0	0	0	0	0	2	3	1	0	1	1	0	0	0	0	0	0	0	0	0	0	0	2	0	0	0	0	1	4	1	0	1	1	2	2	1	0	0	0	0	0	0
Yes	gsp_56	Spart_180_MAG	d__Bacteria;p__Chloroflexota;c__Anaerolineae;o__4572-78;f__NAK82;g__;s__	0	0	2	1	1	0	0	0	1	0	3	2	2	0	2	0	0	0	1	0	0	0	0	0	0	0	1	1	1	0	0	2	1	1	1	0	5	2	2	3	0	0	0	0	0	0
Yes	gsp_57	Spart_181_MAG	d__Bacteria;p__WOR-3;c__UBA3072;o__UBA3072;f__UBA3072;g__JAFGHJ01;s__	0	0	0	0	0	0	0	0	0	1	1	0	0	0	0	0	0	0	0	0	0	0	0	0	0	0	0	0	0	0	0	0	1	0	1	0	2	0	0	0	0	0	0	0	0	0
Yes	gsp_58	Spart_182_MAG	d__Bacteria;p__Gemmatimonadota;c__Gemmatimonadetes;o__KS3-K002;f__JABDQB01;g__JAENXO01;s__	0	0	0	0	0	0	0	0	1	0	0	0	0	0	0	0	0	0	0	0	0	0	0	0	0	0	0	0	0	0	0	1	2	2	1	1	0	1	2	2	0	0	0	0	0	0
Yes	gsp_59	Spart_183_MAG	d__Bacteria;p__Acidobacteriota;c__Thermoanaerobaculia;o__Thermoanaerobaculales;f__FEB-10;g__JACXWA01;s__	0	0	0	0	0	0	0	0	0	1	1	0	0	0	0	0	0	0	0	0	0	0	0	0	0	0	0	1	1	2	1	1	1	0	1	0	0	0	0	4	0	0	0	0	0	0
No	gsp_6	Spart_184_MAG	d__Bacteria;p__Chloroflexota;c__Anaerolineae;o__Anaerolineales;f__E44-bin32;g__;s__	0	0	2	1	0	0	0	0	2	1	2	2	1	1	2	0	0	0	0	0	1	0	0	0	0	0	0	0	0	0	0	0	3	0	2	0	1	0	4	3	0	0	0	0	0	0
No	gsp_6	Spart_185_MAG	d__Bacteria;p__Chloroflexota;c__Anaerolineae;o__Anaerolineales;f__E44-bin32;g__;s__	0	0	1	1	0	0	0	0	1	1	2	2	1	2	3	0	0	0	0	0	1	0	0	0	0	0	0	0	0	0	0	1	2	0	1	0	1	0	4	3	0	0	0	0	0	0
No	gsp_6	Spart_186_MAG	d__Bacteria;p__Chloroflexota;c__Anaerolineae;o__Anaerolineales;f__E44-bin32;g__;s__	0	0	2	1	0	0	0	0	1	1	2	3	1	1	2	0	0	0	0	0	1	0	0	0	0	0	0	0	0	0	0	1	1	1	1	0	0	0	4	3	0	0	0	0	0	0
Yes	gsp_6	Spart_187_MAG	d__Bacteria;p__Chloroflexota;c__Anaerolineae;o__Anaerolineales;f__E44-bin32;g__;s__	0	0	2	1	0	0	0	0	1	1	2	2	1	1	3	0	0	0	0	0	1	0	0	0	0	0	0	0	0	0	0	1	3	1	1	0	1	0	4	3	0	0	0	0	0	0
Yes	gsp_60	Spart_188_MAG	d__Bacteria;p__Desulfobacterota;c__DSM-4660;o__Desulfatiglandales;f__Desulfatiglandaceae;g__;s__	0	0	4	2	3	0	0	0	1	1	4	2	1	0	3	0	0	0	0	0	0	0	0	0	0	0	0	1	1	1	1	0	1	1	2	0	1	0	4	3	0	0	0	0	0	0
Yes	gsp_61	Spart_189_MAG	d__Bacteria;p__Proteobacteria;c__Gammaproteobacteria;o__Woeseiales;f__;g__;s__	0	0	0	0	1	0	0	0	1	1	1	0	0	0	0	0	0	0	0	0	0	0	0	0	0	0	1	0	0	0	0	1	1	1	0	1	3	1	2	1	0	0	0	0	0	0
Yes	gsp_62	Spart_190_MAG	d__Bacteria;p__Bacteroidota;c__Bacteroidia;o__Flavobacteriales;f__Flavobacteriaceae;g__Robiginitalea;s__	0	0	0	0	0	0	0	0	1	1	1	0	0	0	0	0	0	0	0	0	0	0	0	0	0	0	2	0	0	0	0	1	1	1	1	1	2	1	2	1	0	0	0	0	0	0
Yes	gsp_63	Spart_191_MAG	d__Bacteria;p__Proteobacteria;c__Gammaproteobacteria;o__Chromatiales;f__Sedimenticolaceae;g__;s__	2	1	0	0	0	0	0	0	0	1	1	0	0	0	0	0	0	0	0	1	0	0	2	1	2	1	1	0	0	0	0	1	1	1	1	1	3	1	2	2	0	0	0	0	0	0
Yes	gsp_64	Spart_192_MAG	d__Bacteria;p__Bacteroidota;c__Bacteroidia;o__Bacteroidales;f__F082;g__JAADID01;s__	0	0	0	0	0	0	0	0	0	1	1	0	0	0	0	0	0	0	0	0	0	0	0	0	0	0	1	0	0	0	0	1	1	0	2	2	2	4	2	1	0	0	0	0	0	0
Yes	gsp_65	Spart_193_MAG	d__Bacteria;p__Proteobacteria;c__Gammaproteobacteria;o__Chromatiales;f__Sedimenticolaceae;g__Thiodiazotropha;s__	0	2	0	0	0	0	0	0	0	0	1	0	0	0	0	1	1	1	1	1	0	0	1	3	1	2	2	1	1	1	1	1	0	5	1	2	2	1	4	1	0	0	0	0	0	0
Yes	gsp_66	Spart_194_MAG	d__Bacteria;p__Proteobacteria;c__Gammaproteobacteria;o__Chromatiales;f__Sedimenticolaceae;g__;s__	1	2	0	0	0	0	0	0	0	0	2	0	0	0	0	0	0	0	1	1	0	0	1	1	1	1	3	1	0	1	0	1	2	2	1	2	1	1	3	0	0	0	0	0	0	0
Yes	gsp_67	Spart_195_MAG	d__Bacteria;p__Proteobacteria;c__Gammaproteobacteria;o__Chromatiales;f__Sedimenticolaceae;g__Thiodiazotropha;s__	0	0	0	0	0	0	0	0	0	1	1	0	0	0	0	0	0	0	1	1	0	0	1	1	1	2	1	1	1	1	1	1	2	1	1	1	2	1	3	1	0	0	0	0	0	0
Yes	gsp_68	Spart_196_MAG	d__Bacteria;p__Desulfobacterota;c__Desulfobacteria;o__Desulfobacterales;f__Desulfosarcinaceae;g__;s__	0	0	5	2	2	0	0	0	0	1	4	1	1	0	2	1	1	1	2	0	0	0	0	0	0	0	1	1	1	2	1	1	1	1	1	1	6	2	1	1	0	0	0	0	0	0
Yes	gsp_69	Spart_197_MAG	d__Bacteria;p__Proteobacteria;c__Alphaproteobacteria;o__Rhizobiales;f__Xanthobacteraceae;g__Pseudolabrys;s__	1	1	0	0	1	0	0	0	1	1	2	0	0	0	0	0	0	0	1	1	0	0	1	2	1	0	3	0	0	1	1	1	4	1	2	1	2	1	2	2	0	0	0	0	0	0
No	gsp_7	Spart_198_MAG	d__Bacteria;p__Proteobacteria;c__Gammaproteobacteria;o__DRLM01;f__DRLM01;g__;s__	2	3	0	0	0	0	0	0	0	0	1	0	0	0	0	0	0	1	0	0	0	0	0	1	1	0	1	0	0	0	0	1	1	1	2	0	1	0	2	0	0	0	0	0	0	0
No	gsp_7	Spart_199_MAG	d__Bacteria;p__Proteobacteria;c__Gammaproteobacteria;o__;f__;g__;s__	2	2	0	0	0	0	0	0	0	1	1	0	0	0	0	1	1	1	0	0	0	0	0	0	0	0	1	0	0	0	0	1	2	1	1	1	2	1	2	0	0	0	0	0	0	0
No	gsp_7	Spart_200_MAG	d__Bacteria;p__Proteobacteria;c__Gammaproteobacteria;o__DRLM01;f__DRLM01;g__;s__	1	3	0	0	0	0	0	0	0	1	2	0	0	0	0	1	1	1	0	0	0	0	0	0	0	0	3	0	0	0	0	1	4	1	1	1	3	1	2	0	0	0	0	0	0	0
Yes	gsp_7	Spart_201_MAG	d__Bacteria;p__Proteobacteria;c__Gammaproteobacteria;o__DRLM01;f__DRLM01;g__;s__	2	2	0	0	0	0	0	0	0	1	1	0	0	0	0	1	1	1	0	0	0	0	0	0	0	0	2	0	0	0	0	1	2	1	1	1	2	1	2	0	0	0	0	0	0	0
Yes	gsp_70	Spart_202_MAG	d__Bacteria;p__Actinobacteriota;c__Actinomycetia;o__Actinomycetales;f__Kineosporiaceae;g__;s__	1	1	0	0	0	0	0	0	0	1	1	0	0	0	0	0	0	1	0	0	0	0	0	0	0	0	2	0	0	0	0	0	2	1	1	1	1	0	2	0	0	0	0	0	0	0
Yes	gsp_71	Spart_203_MAG	d__Bacteria;p__Proteobacteria;c__Gammaproteobacteria;o__Chromatiales;f__Sedimenticolaceae;g__;s__	1	1	0	0	0	0	0	0	0	0	0	0	0	0	0	1	2	0	1	1	0	0	0	1	1	2	1	0	1	1	1	0	2	5	1	1	2	1	7	1	0	0	0	0	0	0
Yes	gsp_72	Spart_204_MAG	d__Bacteria;p__Desulfobacterota;c__Desulfobaccia;o__Desulfobaccales;f__0-14-0-80-60-11;g__0-14-0-80-60-11;s__	0	0	2	5	1	0	0	0	0	1	3	2	0	1	2	1	0	0	0	0	0	0	1	0	0	0	1	2	1	1	1	1	0	0	1	0	0	0	2	2	0	0	0	0	0	0
Yes	gsp_73	Spart_205_MAG	d__Bacteria;p__Desulfobacterota;c__Desulfuromonadia;o__Desulfuromonadales;f__ATBO01;g__;s__	0	0	0	0	1	0	0	0	0	1	1	0	0	0	0	0	2	1	0	0	0	0	0	0	0	0	0	0	0	0	0	1	1	1	1	2	1	1	2	2	0	0	0	0	0	0
Yes	gsp_74	Spart_206_MAG	d__Bacteria;p__Planctomycetota;c__Phycisphaerae;o__Sedimentisphaerales;f__SG8-4;g__JAFGPJ01;s__	0	0	1	0	0	0	0	0	3	1	2	0	0	0	0	0	0	0	0	0	0	0	0	0	0	0	1	0	0	0	0	1	1	2	0	1	3	1	2	1	0	0	0	0	0	0
Yes	gsp_75	Spart_207_MAG	d__Bacteria;p__Deinococcota;c__Deinococci;o__Deinococcales;f__Trueperaceae;g__JAAYYF01;s__	0	1	0	0	0	0	0	0	1	2	1	0	0	0	0	0	0	0	0	0	0	0	0	0	0	0	0	0	0	1	0	1	2	1	2	2	4	3	2	1	0	0	0	0	0	0
Yes	gsp_76	Spart_208_MAG	d__Bacteria;p__Spirochaetota;c__Spirochaetia;o__SZUA-6;f__RPPD01;g__JAFGGG01;s__	0	1	0	0	0	0	0	0	0	1	1	0	0	0	1	0	0	0	0	0	0	0	0	0	0	0	0	0	0	0	0	0	2	1	1	0	1	0	0	1	0	0	0	0	0	0
Yes	gsp_77	Spart_209_MAG	d__Bacteria;p__Calditrichota;c__Calditrichia;o__RBG-13-44-9;f__RBG-13-44-9;g__;s__	0	0	1	1	0	0	0	0	0	1	1	0	1	0	0	0	0	0	0	1	0	0	0	0	0	0	1	0	0	0	0	0	2	2	1	1	3	2	5	2	0	0	0	0	0	0
Yes	gsp_78	Spart_210_MAG	d__Bacteria;p__QNDG01;c__QNDG01;o__QNDG01;f__DSAB01;g__;s__	0	0	0	0	0	0	0	0	0	1	2	0	1	0	0	0	0	0	0	0	0	0	0	0	0	0	0	0	0	0	0	1	1	0	0	0	2	0	3	1	0	0	0	0	0	0
Yes	gsp_79	Spart_211_MAG	d__Bacteria;p__Proteobacteria;c__Gammaproteobacteria;o__JAADJB01;f__JAADJB01;g__;s__	2	1	0	0	0	1	0	0	0	1	1	0	0	0	0	0	0	0	2	1	0	0	1	1	0	0	2	0	0	0	0	0	1	0	0	0	1	0	2	1	0	0	0	0	0	0
No	gsp_8	Spart_212_MAG	d__Bacteria;p__Proteobacteria;c__Gammaproteobacteria;o__Ectothiorhodospirales;f__Acidihalobacteraceae;g__Acidihalobacter_A;s__	0	0	0	0	0	1	0	0	0	2	1	0	0	0	0	1	1	0	0	0	0	0	0	0	0	0	1	0	0	0	0	1	0	1	0	1	5	1	0	0	0	0	0	0	0	0
No	gsp_8	Spart_213_MAG	d__Bacteria;p__Proteobacteria;c__Gammaproteobacteria;o__Ectothiorhodospirales;f__Acidihalobacteraceae;g__Acidihalobacter_A;s__	1	2	0	0	0	1	0	0	0	2	0	0	0	0	0	1	1	1	1	1	0	0	1	1	1	0	3	0	0	0	0	2	1	1	1	1	6	1	2	2	0	0	0	0	0	0
No	gsp_8	Spart_214_MAG	d__Bacteria;p__Proteobacteria;c__Gammaproteobacteria;o__Ectothiorhodospirales;f__Acidihalobacteraceae;g__Acidihalobacter_A;s__	1	2	0	0	0	0	0	0	0	2	1	0	0	0	0	1	1	1	1	1	0	0	0	1	1	0	3	0	0	0	0	2	1	1	1	1	6	1	2	2	0	0	0	0	0	0
Yes	gsp_8	Spart_215_MAG	d__Bacteria;p__Proteobacteria;c__Gammaproteobacteria;o__Ectothiorhodospirales;f__Acidihalobacteraceae;g__Acidihalobacter_A;s__	1	2	0	0	0	0	0	0	0	2	1	0	0	0	0	1	1	1	1	1	0	0	1	1	1	0	3	0	0	0	0	2	1	1	1	1	6	1	2	2	0	0	0	0	0	0
Yes	gsp_80	Spart_216_MAG	d__Bacteria;p__Desulfobacterota;c__Desulfobacteria;o__Desulfobacterales;f__Desulfosarcinaceae;g__;s__	0	0	2	4	0	0	0	0	0	0	3	1	0	0	1	0	0	1	0	0	0	0	0	0	0	0	1	0	0	0	0	1	1	1	1	0	4	3	2	1	0	0	0	0	0	0
Yes	gsp_81	Spart_217_MAG	d__Bacteria;p__Proteobacteria;c__Gammaproteobacteria;o__;f__;g__;s__	2	4	0	0	0	1	0	0	0	1	1	0	0	0	0	1	2	1	2	2	0	0	2	1	1	0	5	1	1	3	1	0	3	1	1	0	2	0	2	1	0	0	0	0	0	0
Yes	gsp_82	Spart_218_MAG	d__Bacteria;p__Desulfobacterota;c__Desulfobacteria;o__Desulfobacterales;f__UBA11574;g__UBA11574;s__	0	0	6	2	1	0	0	0	0	1	4	1	1	0	2	0	0	0	0	0	0	0	0	0	0	0	2	1	1	0	0	1	1	1	1	1	2	1	2	1	0	0	0	0	0	0
Yes	gsp_83	Spart_219_MAG	d__Bacteria;p__Nitrospirota;c__Thermodesulfovibrionia;o__Thermodesulfovibrionales;f__UBA6898;g__Sulfobium;s__	0	0	2	4	0	0	0	0	2	2	2	1	1	1	2	1	1	1	1	1	0	0	0	1	1	0	1	1	1	1	1	1	1	0	1	0	4	0	0	3	0	0	0	0	0	0
Yes	gsp_84	Spart_220_MAG	d__Bacteria;p__Chloroflexota;c__Anaerolineae;o__Anaerolineales;f__UBA4823;g__JAAYXE01;s__	0	0	3	0	0	0	0	0	1	2	3	2	1	1	2	0	0	0	2	0	0	0	0	0	0	0	0	0	0	0	0	1	1	2	1	1	1	2	2	3	0	0	0	0	0	0
Yes	gsp_85	Spart_221_MAG	d__Bacteria;p__Desulfobacterota;c__Desulfobulbia;o__Desulfobulbales;f__;g__;s__	0	0	5	0	0	0	0	0	0	2	2	0	1	0	2	2	1	1	0	0	0	0	0	0	0	0	0	1	1	2	1	1	1	0	0	0	1	0	2	0	0	0	0	0	0	0
Yes	gsp_86	Spart_222_MAG	d__Bacteria;p__Desulfobacterota;c__Desulfomonilia;o__Desulfomonilales;f__Desulfomonilaceae;g__VGSG01;s__	0	0	3	1	2	0	0	0	1	0	2	2	1	0	4	1	1	1	0	1	0	0	0	0	0	0	0	0	1	1	1	2	2	0	0	0	2	0	3	1	0	0	0	0	0	0
Yes	gsp_87	Spart_223_MAG	d__Bacteria;p__Desulfobacterota;c__DSM-4660;o__Desulfatiglandales;f__HGW-15;g__;s__	0	0	4	1	2	0	0	0	1	1	3	1	1	1	2	0	0	0	0	0	0	0	0	0	0	0	0	1	1	2	1	3	2	0	0	0	4	1	1	1	0	0	0	0	0	0
Yes	gsp_88	Spart_224_MAG	d__Bacteria;p__Nitrospirota;c__Thermodesulfovibrionia;o__Thermodesulfovibrionales;f__UBA6898;g__Sulfobium;s__	0	0	2	4	0	0	0	0	1	2	2	1	1	1	3	0	0	0	1	1	0	0	1	1	1	0	1	1	1	1	1	2	1	2	1	0	4	0	0	3	0	0	0	0	0	0
Yes	gsp_89	Spart_225_MAG	d__Bacteria;p__Planctomycetota;c__Phycisphaerae;o__Sedimentisphaerales;f__SG8-4;g__JAFGPS01;s__	0	0	0	0	0	0	0	0	1	1	2	0	0	0	0	0	0	0	0	0	0	0	0	0	0	0	1	0	0	0	0	1	1	3	0	1	1	1	2	1	0	0	0	0	0	0
No	gsp_9	Spart_226_MAG	d__Bacteria;p__Proteobacteria;c__Gammaproteobacteria;o__Pseudomonadales;f__UBA6940;g__;s__	0	0	0	0	0	0	0	0	0	0	0	0	0	0	0	0	0	0	0	0	0	0	0	0	0	0	0	0	0	0	0	1	1	0	1	2	0	1	2	1	0	0	0	0	0	0
No	gsp_9	Spart_227_MAG	d__Bacteria;p__Proteobacteria;c__Gammaproteobacteria;o__Pseudomonadales;f__;g__;s__	0	0	0	0	0	0	0	0	0	1	0	0	0	0	0	0	0	0	0	0	0	0	0	0	0	0	0	0	0	0	0	1	1	2	0	1	1	1	2	1	0	0	0	0	0	0
No	gsp_9	Spart_228_MAG	d__Bacteria;p__Proteobacteria;c__Gammaproteobacteria;o__Pseudomonadales;f__UBA6940;g__;s__	0	0	0	0	0	0	0	0	0	1	0	0	0	0	0	0	0	0	0	0	0	0	0	0	0	0	0	0	0	0	0	0	0	1	1	1	1	0	1	3	0	0	0	0	0	0
Yes	gsp_9	Spart_229_MAG	d__Bacteria;p__Proteobacteria;c__Gammaproteobacteria;o__Pseudomonadales;f__;g__;s__	0	0	0	0	0	0	0	0	0	1	0	0	0	0	0	0	0	0	0	0	0	0	0	0	0	0	0	0	0	0	0	1	1	2	0	1	1	1	2	1	0	0	0	0	0	0
Yes	gsp_90	Spart_230_MAG	d__Bacteria;p__Proteobacteria;c__Gammaproteobacteria;o__UBA4486;f__UBA4486;g__;s__	0	0	1	0	0	0	0	0	1	0	2	0	2	0	0	0	0	0	0	0	1	0	0	1	0	0	0	0	0	0	0	2	3	1	1	1	1	1	3	1	0	0	0	0	0	0
Yes	gsp_91	Spart_231_MAG	d__Bacteria;p__Gemmatimonadota;c__Gemmatimonadetes;o__Longimicrobiales;f__RSA9;g__;s__	0	0	0	0	0	0	0	0	0	1	1	1	0	0	0	0	0	0	0	0	0	0	0	0	0	0	0	0	0	1	1	0	2	0	2	0	0	1	2	0	0	0	0	0	0	0
Yes	gsp_92	Spart_232_MAG	d__Bacteria;p__Desulfobacterota;c__Desulfobacteria;o__Desulfobacterales;f__SG8-13;g__;s__	0	2	4	3	1	0	0	0	1	1	3	0	1	1	2	0	0	0	0	0	0	0	0	0	0	0	1	1	1	2	2	1	2	2	1	1	3	2	0	2	0	0	0	0	0	0
Yes	gsp_93	Spart_233_MAG	d__Bacteria;p__Chloroflexota;c__Anaerolineae;o__Promineofilales;f__Promineofilaceae;g__SLGK01;s__	0	1	1	2	0	0	0	0	1	2	7	2	2	1	2	0	0	0	1	0	0	0	0	0	0	0	1	0	0	0	0	1	2	1	1	0	1	1	2	5	0	0	0	0	0	0
Yes	gsp_94	Spart_234_MAG	d__Bacteria;p__Krumholzibacteriota;c__Krumholzibacteria;o__WVZY01;f__WVZY01;g__;s__	0	0	0	0	0	0	0	0	0	1	1	0	0	0	0	0	0	0	0	0	0	0	0	0	0	0	0	0	0	1	1	1	1	3	1	0	1	0	3	1	0	0	0	0	0	0
Yes	gsp_95	Spart_235_MAG	d__Bacteria;p__Chloroflexota;c__Anaerolineae;o__JAAYZQ01;f__JAAYZQ01;g__;s__	0	0	2	0	0	0	0	0	1	3	1	1	1	1	2	0	0	0	0	0	0	0	0	0	0	0	0	0	0	0	0	0	2	1	0	0	3	0	4	3	0	0	0	0	0	0
Yes	gsp_96	Spart_236_MAG	d__Bacteria;p__Chloroflexota;c__Dehalococcoidia;o__GIF9;f__UBA5629;g__;s__	0	0	0	2	1	0	0	0	0	0	3	1	3	2	1	0	0	0	0	0	0	0	0	0	0	0	0	0	0	0	0	0	0	0	0	0	1	0	2	1	0	0	0	0	0	0
Yes	gsp_97	Spart_237_MAG	d__Bacteria;p__UBA1439;c__UBA1439;o__UBA1439;f__UBA1439;g__;s__	0	0	0	0	1	0	0	0	1	1	1	0	1	1	0	0	0	0	0	1	0	0	0	0	0	0	0	0	0	0	0	0	0	1	0	0	0	0	0	0	0	0	0	0	0	0
Yes	gsp_98	Spart_238_MAG	d__Bacteria;p__Chloroflexota;c__Anaerolineae;o__Anaerolineales;f__UBA11579;g__UBA11579;s__	0	0	1	1	0	0	0	0	1	1	1	1	2	1	1	0	0	0	1	0	0	0	0	0	0	0	0	0	0	0	0	1	1	1	1	0	1	0	3	1	0	0	0	0	0	0
Yes	gsp_99	Spart_239_MAG	d__Bacteria;p__Chloroflexota;c__Anaerolineae;o__Promineofilales;f__Promineofilaceae;g__JAACFF01;s__	0	0	0	2	0	0	0	0	0	0	1	1	0	0	1	0	0	0	0	0	0	0	0	0	0	0	0	0	0	0	0	1	1	0	1	0	2	1	2	1	0	0	0	0	0	0
[truncated: 31 more columns]

## Sheet: DF S4
#Data File S4. Mean normalized gene expression of predicted genes from genomospecies 31 (Ca. Thiodiazotropha sp.) by Spartina alterniflora phenotype and compartment.
ORF	gene_length (bp)	eggNOG_OGs	Description	Preferred_name	GOs	EC	KEGG_ko	KEGG_Pathway	KEGG_Module	Average Normalized transcript abundance (n = 4)
										Short-Root	Short-Sediment	Tall-Root	Tall-Sediment
gsp_31_scaffold_29_54	396	COG2703@1|root,COG2703@2|Bacteria,1RK9A@1224|Proteobacteria,1SAZP@1236|Gammaproteobacteria,1XF5U@135618|Methylococcales	Hemerythrin HHE cation binding domain	hr	-	-	ko:K07216	-	-	4115.92	0.241581	16.6073	0
gsp_31_scaffold_751_9	447	COG0071@1|root,COG0071@2|Bacteria,1N7C7@1224|Proteobacteria,1S607@1236|Gammaproteobacteria,1J70E@118884|unclassified Gammaproteobacteria	Belongs to the small heat shock protein (HSP20) family	hspA	-	-	ko:K13993	ko04141,map04141	-	2302.06	46.7011	13.1161	7.21715
gsp_31_scaffold_72_9	468	COG1959@1|root,COG1959@2|Bacteria,1RDA4@1224|Proteobacteria,1S3RW@1236|Gammaproteobacteria,1J5XB@118884|unclassified Gammaproteobacteria	Regulates the transcription of several operons and genes involved in the biogenesis of Fe-S clusters and Fe-S-containing proteins	iscR	-	-	ko:K13643	-	-	2200.98	8.2133	108.594	0
gsp_31_scaffold_927_8	429	COG0102@1|root,COG0102@2|Bacteria,1RA11@1224|Proteobacteria,1S280@1236|Gammaproteobacteria,1J5P3@118884|unclassified Gammaproteobacteria	This protein is one of the early assembly proteins of the 50S ribosomal subunit, although it is not seen to bind rRNA by itself. It is important during the early stages of 50S assembly	rplM	GO:0003674,GO:0003676,GO:0003723,GO:0003729,GO:0003735,GO:0005198,GO:0005488,GO:0005575,GO:0005622,GO:0005623,GO:0005737,GO:0005829,GO:0005840,GO:0006412,GO:0006417,GO:0006518,GO:0006807,GO:0008150,GO:0008152,GO:0008270,GO:0009058,GO:0009059,GO:0009889,GO:0009890,GO:0009892,GO:0009987,GO:0010467,GO:0010468,GO:0010556,GO:0010558,GO:0010605,GO:0010608,GO:0010629,GO:0015934,GO:0017148,GO:0019222,GO:…	-	ko:K02871	ko03010,map03010	M00178,M00179	2192.89	11.6542	39.6339	0
gsp_31_scaffold_350_17	411	COG1146@1|root,COG1146@2|Bacteria,1RC9N@1224|Proteobacteria,1S3TG@1236|Gammaproteobacteria	Adenosine-5'-phosphosulfate reductase beta subunit	aprB	-	1.8.99.2	ko:K00395	ko00920,ko01100,ko01120,map00920,map01100,map01120	M00596	2023.7	3.26942	74.7809	7.37775
gsp_31_scaffold_220_15	417	COG1592@1|root,COG1592@2|Bacteria,1R9WG@1224|Proteobacteria,1S25G@1236|Gammaproteobacteria,1J9YX@118884|unclassified Gammaproteobacteria	Rubrerythrin	-	-	-	-	-	-	1292.55	9.82383	67.6179	0
gsp_31_scaffold_194_3	177	-	dsrc-like protein	dsrC	-	-	-	-	-	1263.98	0	29.5269	0
gsp_31_scaffold_332_5	165	Unknown protein	Unknown protein	Unknown protein	Unknown protein	Unknown protein	Unknown protein	Unknown protein	Unknown protein	1152.83	0.645673	3.82977	0
gsp_31_scaffold_254_2	201	Unknown protein	Unknown protein	Unknown protein	Unknown protein	Unknown protein	Unknown protein	Unknown protein	Unknown protein	1143.52	9.04979	50.1497	0
gsp_31_scaffold_580_6	270	COG0184@1|root,COG0184@2|Bacteria,1MZ2W@1224|Proteobacteria,1S8U6@1236|Gammaproteobacteria,1J6I4@118884|unclassified Gammaproteobacteria	Forms an intersubunit bridge (bridge B4) with the 23S rRNA of the 50S subunit in the ribosome	rpsO	GO:0000028,GO:0003674,GO:0003676,GO:0003723,GO:0003735,GO:0005198,GO:0005488,GO:0005575,GO:0005622,GO:0005623,GO:0005737,GO:0005829,GO:0005840,GO:0006139,GO:0006378,GO:0006396,GO:0006397,GO:0006412,GO:0006518,GO:0006725,GO:0006807,GO:0006996,GO:0008150,GO:0008152,GO:0009058,GO:0009059,GO:0009987,GO:0010467,GO:0015935,GO:0016043,GO:0016070,GO:0016071,GO:0019538,GO:0019843,GO:0022607,GO:0022613,GO:…	-	ko:K02956	ko03010,map03010	M00178,M00179	1074.5	14.1099	35.7889	0
gsp_31_scaffold_509_14	348	COG1544@1|root,COG1544@2|Bacteria,1N8CQ@1224|Proteobacteria,2VVX7@28216|Betaproteobacteria	Sigma 54 modulation protein / S30EA ribosomal protein	-	-	-	-	-	-	1065.59	0	98.5968	0
gsp_31_scaffold_135_2	582	COG0605@1|root,COG0605@2|Bacteria,1MVW2@1224|Proteobacteria,1RP7X@1236|Gammaproteobacteria,1J4K8@118884|unclassified Gammaproteobacteria	Destroys radicals which are normally produced within the cells and which are toxic to biological systems	sodB	GO:0000302,GO:0000303,GO:0000305,GO:0003674,GO:0003824,GO:0004784,GO:0005488,GO:0005506,GO:0005575,GO:0005622,GO:0005623,GO:0005737,GO:0006801,GO:0006950,GO:0006979,GO:0008150,GO:0008152,GO:0009636,GO:0009987,GO:0010035,GO:0016209,GO:0016491,GO:0016721,GO:0019430,GO:0033554,GO:0034599,GO:0034614,GO:0042221,GO:0043167,GO:0043169,GO:0044237,GO:0044424,GO:0044464,GO:0046872,GO:0046914,GO:0050896,GO:…	1.15.1.1	ko:K04564	ko04013,ko04068,ko04146,ko04211,ko04212,ko04213,ko05016,map04013,map04068,map04146,map04211,map04212,map04213,map05016	-	957.254	5.07636	57.9459	0
gsp_31_scaffold_256_7	261	COG0268@1|root,COG0268@2|Bacteria,1MZ94@1224|Proteobacteria,1S9AI@1236|Gammaproteobacteria	Binds directly to 16S ribosomal RNA	rpsT	GO:0000028,GO:0003674,GO:0003676,GO:0003723,GO:0003735,GO:0004857,GO:0005198,GO:0005488,GO:0005575,GO:0005622,GO:0005623,GO:0005737,GO:0005829,GO:0005840,GO:0006412,GO:0006518,GO:0006807,GO:0006996,GO:0008073,GO:0008150,GO:0008152,GO:0009058,GO:0009059,GO:0009987,GO:0010467,GO:0015935,GO:0016043,GO:0019538,GO:0019843,GO:0022607,GO:0022613,GO:0022618,GO:0022626,GO:0022627,GO:0030234,GO:0032991,GO:…	-	ko:K02968	ko03010,map03010	M00178	952.571	0.297887	28.6139	0
gsp_31_scaffold_43_31	180	COG0333@1|root,COG0333@2|Bacteria,1N6RF@1224|Proteobacteria,1SC9G@1236|Gammaproteobacteria,1J6TX@118884|unclassified Gammaproteobacteria	Belongs to the bacterial ribosomal protein bL32 family	rpmF	GO:0000027,GO:0000302,GO:0003674,GO:0003735,GO:0005198,GO:0005575,GO:0005622,GO:0005623,GO:0005737,GO:0005829,GO:0005840,GO:0006412,GO:0006518,GO:0006807,GO:0006950,GO:0006979,GO:0006996,GO:0008150,GO:0008152,GO:0009058,GO:0009059,GO:0009314,GO:0009628,GO:0009987,GO:0010467,GO:0015934,GO:0016043,GO:0019538,GO:0022607,GO:0022613,GO:0022618,GO:0022625,GO:0022626,GO:0032991,GO:0034622,GO:0034641,GO:…	-	ko:K02911	ko03010,map03010	M00178	918.987	0.591867	41.2446	0
gsp_31_scaffold_256_2	312	COG0261@1|root,COG0261@2|Bacteria,1MZEW@1224|Proteobacteria,1S5VB@1236|Gammaproteobacteria,1J6G6@118884|unclassified Gammaproteobacteria	This protein binds to 23S rRNA in the presence of protein L20	rplU	GO:0003674,GO:0003735,GO:0005198,GO:0005575,GO:0005622,GO:0005623,GO:0005737,GO:0005829,GO:0005840,GO:0006412,GO:0006518,GO:0006807,GO:0008150,GO:0008152,GO:0009058,GO:0009059,GO:0009987,GO:0010467,GO:0015934,GO:0019538,GO:0022625,GO:0022626,GO:0032991,GO:0034641,GO:0034645,GO:0043043,GO:0043170,GO:0043226,GO:0043228,GO:0043229,GO:0043232,GO:0043603,GO:0043604,GO:0044237,GO:0044238,GO:0044249,GO:…	-	ko:K02888	ko03010,map03010	M00178	909.732	0	26.7422	0
gsp_31_scaffold_43_109	1434	COG3278@1|root,COG3278@2|Bacteria,1MU18@1224|Proteobacteria,1RM7I@1236|Gammaproteobacteria,1J4J5@118884|unclassified Gammaproteobacteria	Belongs to the heme-copper respiratory oxidase family	ccoN	GO:0003674,GO:0003824,GO:0004129,GO:0005215,GO:0005488,GO:0005506,GO:0005507,GO:0005575,GO:0005623,GO:0005886,GO:0005887,GO:0006091,GO:0006119,GO:0006139,GO:0006163,GO:0006725,GO:0006753,GO:0006793,GO:0006796,GO:0006807,GO:0006810,GO:0006811,GO:0006812,GO:0008144,GO:0008150,GO:0008152,GO:0008324,GO:0009055,GO:0009060,GO:0009117,GO:0009123,GO:0009126,GO:0009141,GO:0009144,GO:0009150,GO:0009161,GO:…	1.9.3.1	ko:K00404	ko00190,ko01100,ko02020,map00190,map01100,map02020	M00156	876.389	3.80529	32.0743	0
gsp_31_scaffold_194_2	1236	COG2221@1|root,COG2221@2|Bacteria,1MWY5@1224|Proteobacteria,1RSIM@1236|Gammaproteobacteria	TIGRFAM sulfite reductase, dissimilatory-type alpha subunit	dsrA	-	1.8.99.5	ko:K11180	ko00633,ko00920,ko01100,ko01120,map00633,map00920,map01100,map01120	M00596	777.544	2.4304	20.7503	0
gsp_31_scaffold_43_101	558	28IET@1|root,2Z8GT@2|Bacteria,1R4FQ@1224|Proteobacteria,1RS8I@1236|Gammaproteobacteria	-	-	-	-	-	-	-	770.681	5.89287	24.6906	0
gsp_31_scaffold_568_4	519	COG4222@1|root,COG4222@2|Bacteria,1N0B0@1224|Proteobacteria,2VJBV@28216|Betaproteobacteria	Esterase-like activity of phytase	-	-	3.1.4.46	ko:K01126	ko00564,map00564	-	753.06	0	43.5229	0
gsp_31_scaffold_452_12	441	COG3945@1|root,COG3945@2|Bacteria,1RBVC@1224|Proteobacteria,1S2ZK@1236|Gammaproteobacteria	Hemerythrin HHE cation binding domain	-	-	-	-	-	-	690.852	4.58999	93.4823	0
gsp_31_scaffold_509_4	297	COG0776@1|root,COG0776@2|Bacteria,1MZ5B@1224|Proteobacteria,1S8VH@1236|Gammaproteobacteria,1J6K6@118884|unclassified Gammaproteobacteria	Histone-like DNA-binding protein which is capable of wrapping DNA to stabilize it, and thus to prevent its denaturation under extreme environmental conditions	hupB	-	-	ko:K03530	-	-	687.47	0.358707	19.2999	0
gsp_31_scaffold_309_3	771	COG3203@1|root,COG3203@2|Bacteria,1MWUN@1224|Proteobacteria,1RZ26@1236|Gammaproteobacteria,1JAGM@118884|unclassified Gammaproteobacteria	Gram-negative porin	-	-	-	-	-	-	684	2.25161	44.4556	0
gsp_31_scaffold_172_6	276	COG0724@1|root,COG0724@2|Bacteria,1N6VR@1224|Proteobacteria,1SCKA@1236|Gammaproteobacteria	RNA-binding	-	-	-	-	-	-	662.9	0	46.5777	0
gsp_31_scaffold_350_16	1986	COG1053@1|root,COG1053@2|Bacteria,1NZBR@1224|Proteobacteria,1RZ0U@1236|Gammaproteobacteria,1JAJ9@118884|unclassified Gammaproteobacteria	Fumarate reductase flavoprotein C-term	aprA	-	1.8.99.2	ko:K00394	ko00920,ko01100,ko01120,map00920,map01100,map01120	M00596	614.577	2.93323	33.7973	2.737
gsp_31_scaffold_850_9	387	COG2863@1|root,COG2863@2|Bacteria,1N2NB@1224|Proteobacteria,1RZFP@1236|Gammaproteobacteria,1J6DD@118884|unclassified Gammaproteobacteria	COG2863 Cytochrome c553	cc4	-	-	-	-	-	578.772	0	12.1403	0
gsp_31_scaffold_137_5	483	COG2210@1|root,COG2210@2|Bacteria,1RDUG@1224|Proteobacteria,1RRM7@1236|Gammaproteobacteria	DsrE/DsrF/DrsH-like family	-	-	-	-	-	-	569.376	2.25358	16.7801	0
gsp_31_scaffold_137_4	231	COG0425@1|root,COG0425@2|Bacteria,1MZA5@1224|Proteobacteria,1SCFA@1236|Gammaproteobacteria,1J6VF@118884|unclassified Gammaproteobacteria	Belongs to the sulfur carrier protein TusA family	-	-	-	ko:K04085	ko04122,map04122	-	565.828	0	8.83157	0
gsp_31_scaffold_985_8	585	2DEZA@1|root,2ZPV4@2|Bacteria,1NKY1@1224|Proteobacteria	PEP-CTERM motif	-	-	-	-	-	-	562.414	0.364226	14.3171	0
gsp_31_scaffold_218_3	375	COG0048@1|root,COG0048@2|Bacteria,1RCWY@1224|Proteobacteria,1S3WB@1236|Gammaproteobacteria,1WYAY@135613|Chromatiales	Interacts with and stabilizes bases of the 16S rRNA that are involved in tRNA selection in the A site and with the mRNA backbone. Located at the interface of the 30S and 50S subunits, it traverses the body of the 30S subunit contacting proteins on the other side and probably holding the rRNA structure together. The combined cluster of proteins S8, S12 and S17 appears to hold together the shoulder…	rpsL	-	-	ko:K02950	ko03010,map03010	M00178,M00179	554.008	0.226123	14.0945	0
gsp_31_scaffold_43_110	714	COG2993@1|root,COG2993@2|Bacteria,1MXEY@1224|Proteobacteria,1RPU6@1236|Gammaproteobacteria,1J4Y9@118884|unclassified Gammaproteobacteria	COG2993 Cbb3-type cytochrome oxidase, cytochrome c subunit	ccoO	-	-	ko:K00405	ko00190,ko01100,ko02020,map00190,map01100,map02020	M00156	549.209	1.41292	25.4879	0
gsp_31_scaffold_89_2	534	COG0290@1|root,COG0290@2|Bacteria,1RDD2@1224|Proteobacteria,1S4E6@1236|Gammaproteobacteria,1WWSS@135613|Chromatiales	IF-3 binds to the 30S ribosomal subunit and shifts the equilibrum between 70S ribosomes and their 50S and 30S subunits in favor of the free subunits, thus enhancing the availability of 30S subunits on which protein synthesis initiation begins	infC	-	-	ko:K02520	-	-	543.608	0	10.1579	0
gsp_31_scaffold_927_7	390	COG0103@1|root,COG0103@2|Bacteria,1RD4A@1224|Proteobacteria,1S3Q7@1236|Gammaproteobacteria,1J5ZB@118884|unclassified Gammaproteobacteria	Belongs to the universal ribosomal protein uS9 family	rpsI	GO:0000462,GO:0003674,GO:0003676,GO:0003723,GO:0003735,GO:0005198,GO:0005488,GO:0005575,GO:0005622,GO:0005623,GO:0005737,GO:0005829,GO:0005840,GO:0006139,GO:0006364,GO:0006396,GO:0006412,GO:0006518,GO:0006725,GO:0006807,GO:0008150,GO:0008152,GO:0009058,GO:0009059,GO:0009987,GO:0010467,GO:0015935,GO:0016070,GO:0016072,GO:0019538,GO:0022613,GO:0022626,GO:0022627,GO:0030490,GO:0032991,GO:0034470,GO:…	-	ko:K02996	ko03010,map03010	M00178,M00179	528.179	5.58194	11.7968	0
gsp_31_scaffold_391_10	300	COG2920@1|root,COG2920@2|Bacteria,1RITK@1224|Proteobacteria,1S609@1236|Gammaproteobacteria	Part of a sulfur-relay system	-	-	-	ko:K11179	ko04122,map04122	-	527.192	0.35512	26.8841	0
gsp_31_scaffold_354_2	579	COG1595@1|root,COG1595@2|Bacteria,1MX7T@1224|Proteobacteria,1RN64@1236|Gammaproteobacteria,1J5Q9@118884|unclassified Gammaproteobacteria	Belongs to the sigma-70 factor family. ECF subfamily	rpoE	GO:0005575,GO:0005622,GO:0005623,GO:0005737,GO:0006355,GO:0006950,GO:0006970,GO:0008150,GO:0009266,GO:0009628,GO:0009889,GO:0010468,GO:0010556,GO:0019219,GO:0019222,GO:0031323,GO:0031326,GO:0044424,GO:0044464,GO:0050789,GO:0050794,GO:0050896,GO:0051171,GO:0051252,GO:0060255,GO:0065007,GO:0080090,GO:1903506,GO:2000112,GO:2001141	-	ko:K03088	-	-	526.305	0.184	16.2265	0
gsp_31_scaffold_63_1	201	Unknown protein	Unknown protein	Unknown protein	Unknown protein	Unknown protein	Unknown protein	Unknown protein	Unknown protein	516.596	4.21871	25.497	0
gsp_31_scaffold_413_18	639	COG3409@1|root,COG3409@2|Bacteria,4NQ9D@976|Bacteroidetes	Peptidoglycan-binding domain 1 protein	-	-	-	-	-	-	472.818	0	11.3147	0
gsp_31_scaffold_139_36	237	COG0227@1|root,COG0227@2|Bacteria,1MZ57@1224|Proteobacteria,1S8UG@1236|Gammaproteobacteria,1WYZ3@135613|Chromatiales	Belongs to the bacterial ribosomal protein bL28 family	rpmB	-	-	ko:K02902	ko03010,map03010	M00178	454.3	2.96272	11.5592	0
gsp_31_scaffold_218_2	471	COG0049@1|root,COG0049@2|Bacteria,1MXC8@1224|Proteobacteria,1RN77@1236|Gammaproteobacteria,1J5QN@118884|unclassified Gammaproteobacteria	One of the primary rRNA binding proteins, it binds directly to 16S rRNA where it nucleates assembly of the head domain of the 30S subunit. Is located at the subunit interface close to the decoding center, probably blocks exit of the E-site tRNA	rpsG	GO:0000028,GO:0003674,GO:0003676,GO:0003723,GO:0003729,GO:0003735,GO:0005198,GO:0005488,GO:0005575,GO:0005622,GO:0005623,GO:0005737,GO:0005829,GO:0005840,GO:0006412,GO:0006417,GO:0006518,GO:0006807,GO:0006996,GO:0008150,GO:0008152,GO:0009058,GO:0009059,GO:0009889,GO:0009890,GO:0009892,GO:0009987,GO:0010467,GO:0010468,GO:0010556,GO:0010558,GO:0010605,GO:0010608,GO:0010629,GO:0015935,GO:0016043,GO:…	-	ko:K02992	ko03010,map03010	M00178,M00179	451.462	0.165071	16.3673	0
gsp_31_scaffold_413_19	753	COG2148@1|root,COG2148@2|Bacteria,1MV6W@1224|Proteobacteria,1RMMN@1236|Gammaproteobacteria,1XEIF@135618|Methylococcales	PFAM Bacterial sugar transferase	-	-	-	-	-	-	447.809	10.9938	6.53118	0
gsp_31_scaffold_43_67	255	COG1551@1|root,COG1551@2|Bacteria	Could accelerate the degradation of some genes transcripts potentially through selective RNA binding	csrA	-	-	ko:K03563	ko02020,ko02025,ko02026,ko05111,map02020,map02025,map02026,map05111	-	438.305	0	24.7411	0
gsp_31_scaffold_225_24	390	COG0100@1|root,COG0100@2|Bacteria,1RD0A@1224|Proteobacteria,1S3Q2@1236|Gammaproteobacteria,1WYDZ@135613|Chromatiales	Located on the platform of the 30S subunit, it bridges several disparate RNA helices of the 16S rRNA. Forms part of the Shine-Dalgarno cleft in the 70S ribosome	rpsK	-	-	ko:K02948	ko03010,map03010	M00178,M00179	436.031	33.0929	16.5375	0
gsp_31_scaffold_250_15	1062	COG0489@1|root,COG0489@2|Bacteria,1MU7R@1224|Proteobacteria,1RMJF@1236|Gammaproteobacteria,1J4F3@118884|unclassified Gammaproteobacteria	Binds and transfers iron-sulfur (Fe-S) clusters to target apoproteins. Can hydrolyze ATP	mrp	GO:0005575,GO:0005622,GO:0005623,GO:0005737,GO:0005829,GO:0044424,GO:0044444,GO:0044464	-	ko:K03593	-	-	433.49	1.61385	18.032	0
gsp_31_scaffold_194_1	861	-	dsrb-like protein	dsrB	-	-	-	-	-	428.475	4.0676	18.331	0
gsp_31_scaffold_136_32	399	2E65Y@1|root,330UM@2|Bacteria,1N8U3@1224|Proteobacteria,42VZJ@68525|delta/epsilon subdivisions,2WYHB@28221|Deltaproteobacteria,2MDIX@213115|Desulfovibrionales	-	-	-	-	-	-	-	413.612	7.98918	22.6743	0
gsp_31_scaffold_271_10	402	2B5BG@1|root,31Y5N@2|Bacteria,1FF6E@1090|Chlorobi	-	-	-	-	-	-	-	412.643	9.93726	4.98426	0
gsp_31_scaffold_43_48	669	COG0670@1|root,COG0670@2|Bacteria,1MU69@1224|Proteobacteria,1RRVZ@1236|Gammaproteobacteria,1JA0E@118884|unclassified Gammaproteobacteria	Inhibitor of apoptosis-promoting Bax1	yccA	GO:0005575,GO:0005623,GO:0005886,GO:0008150,GO:0016020,GO:0016021,GO:0019222,GO:0030162,GO:0031224,GO:0044425,GO:0044464,GO:0050789,GO:0051171,GO:0051246,GO:0060255,GO:0065007,GO:0071944,GO:0080090	-	ko:K19416	-	M00742	407.026	8.48547	29.2966	0.253157
gsp_31_scaffold_355_1	720	2EBX9@1|root,335WM@2|Bacteria,1NCDM@1224|Proteobacteria,2VYXB@28216|Betaproteobacteria	-	-	-	-	-	-	-	401.314	0.117772	20.2192	0
gsp_31_scaffold_210_13	549	COG0221@1|root,COG0221@2|Bacteria,1RA2F@1224|Proteobacteria,1RPVD@1236|Gammaproteobacteria,1J5R6@118884|unclassified Gammaproteobacteria	Catalyzes the hydrolysis of inorganic pyrophosphate (PPi) forming two phosphate ions	ppa	GO:0000287,GO:0003674,GO:0003824,GO:0004427,GO:0005488,GO:0005575,GO:0005622,GO:0005623,GO:0005737,GO:0005829,GO:0006793,GO:0008150,GO:0008152,GO:0008270,GO:0009987,GO:0016462,GO:0016787,GO:0016817,GO:0016818,GO:0043167,GO:0043169,GO:0044237,GO:0044424,GO:0044444,GO:0044464,GO:0046872,GO:0046914,GO:0050355	3.6.1.1	ko:K01507	ko00190,map00190	-	391.546	0	12.2823	0
gsp_31_scaffold_156_27	351	COG0316@1|root,COG0316@2|Bacteria,1RHCW@1224|Proteobacteria,1S675@1236|Gammaproteobacteria,1J65U@118884|unclassified Gammaproteobacteria	Iron-sulfur cluster insertion protein ErpA	erpA	GO:0003674,GO:0005488,GO:0005506,GO:0005575,GO:0005622,GO:0005623,GO:0005737,GO:0005829,GO:0006091,GO:0006790,GO:0006807,GO:0008150,GO:0008152,GO:0009060,GO:0009061,GO:0009987,GO:0010467,GO:0015980,GO:0016043,GO:0016226,GO:0019538,GO:0022607,GO:0031163,GO:0043167,GO:0043169,GO:0043170,GO:0044085,GO:0044237,GO:0044238,GO:0044424,GO:0044444,GO:0044464,GO:0045333,GO:0046872,GO:0046914,GO:0048037,GO:…	-	ko:K15724	-	-	385.484	0.303521	22.4281	0
gsp_31_scaffold_547_14	378	2EFUG@1|root,339KM@2|Bacteria,1NGQQ@1224|Proteobacteria,1SHZI@1236|Gammaproteobacteria	(Lipo)protein	oprI	-	-	-	-	-	376.959	5.65829	12.3101	0
gsp_31_scaffold_29_53	144	Unknown protein	Unknown protein	Unknown protein	Unknown protein	Unknown protein	Unknown protein	Unknown protein	Unknown protein	369.741	1.47967	6.18934	0
gsp_31_scaffold_256_3	258	COG0211@1|root,COG0211@2|Bacteria,1MZGH@1224|Proteobacteria,1S8R2@1236|Gammaproteobacteria,2PNTF@256005|Alteromonadales genera incertae sedis	Ribosomal L27 protein	rpmA	GO:0000027,GO:0001558,GO:0003674,GO:0003735,GO:0005198,GO:0005488,GO:0005575,GO:0005622,GO:0005623,GO:0005737,GO:0005829,GO:0005840,GO:0006412,GO:0006518,GO:0006807,GO:0006996,GO:0008150,GO:0008152,GO:0009058,GO:0009059,GO:0009987,GO:0010467,GO:0015934,GO:0016043,GO:0019538,GO:0022607,GO:0022613,GO:0022618,GO:0022625,GO:0022626,GO:0032991,GO:0034622,GO:0034641,GO:0034645,GO:0040008,GO:0042254,GO:…	-	ko:K02899	ko03010,map03010	M00178	368.433	0	9.07507	0
gsp_31_scaffold_253_3	651	COG0450@1|root,COG0450@2|Bacteria,1MX2B@1224|Proteobacteria,1RPQV@1236|Gammaproteobacteria,1WVZT@135613|Chromatiales	Thiol-specific peroxidase that catalyzes the reduction of hydrogen peroxide and organic hydroperoxides to water and alcohols, respectively. Plays a role in cell protection against oxidative stress by detoxifying peroxides	-	-	1.11.1.15	ko:K03386	ko04214,map04214	-	363.387	7.03694	3.3657	0
gsp_31_scaffold_22_30	504	2E42P@1|root,32YZ5@2|Bacteria,1N868@1224|Proteobacteria,1SCUM@1236|Gammaproteobacteria,1WZCE@135613|Chromatiales	Domain of unknown function (DUF4124)	-	-	-	-	-	-	350.727	0.168246	13.8631	0
gsp_31_scaffold_264_6	333	COG2920@1|root,COG2920@2|Bacteria,1RGVG@1224|Proteobacteria,1S5ZA@1236|Gammaproteobacteria,1J6P0@118884|unclassified Gammaproteobacteria	part of a sulfur-relay system	tusE	GO:0002097,GO:0002098,GO:0002143,GO:0003674,GO:0006139,GO:0006396,GO:0006399,GO:0006400,GO:0006725,GO:0006807,GO:0008033,GO:0008150,GO:0008152,GO:0009451,GO:0009987,GO:0010467,GO:0016070,GO:0034227,GO:0034470,GO:0034641,GO:0034660,GO:0043170,GO:0043412,GO:0044237,GO:0044238,GO:0046483,GO:0071704,GO:0090304,GO:0097163,GO:0140104,GO:1901360	-	ko:K11179	ko04122,map04122	-	349.796	0	9.76703	0
gsp_31_scaffold_300_8	441	COG1734@1|root,COG1734@2|Bacteria,1RD08@1224|Proteobacteria,1S47H@1236|Gammaproteobacteria,1J63Q@118884|unclassified Gammaproteobacteria	Transcription factor that acts by binding directly to the RNA polymerase (RNAP). Required for negative regulation of rRNA expression and positive regulation of several amino acid biosynthesis promoters. Also required for regulation of fis expression	dksA	GO:0005575,GO:0005622,GO:0005623,GO:0005737,GO:0005829,GO:0044424,GO:0044444,GO:0044464	-	ko:K06204	ko02026,map02026	-	345.104	0	15.9251	0
gsp_31_scaffold_250_14	642	COG1309@1|root,COG1309@2|Bacteria,1N0XU@1224|Proteobacteria,1S91U@1236|Gammaproteobacteria	transcriptional regulator	-	-	-	-	-	-	343.016	0.132081	9.40927	0
gsp_31_scaffold_151_11	1677	COG0539@1|root,COG0539@2|Bacteria,1MVAV@1224|Proteobacteria,1RMFY@1236|Gammaproteobacteria,1J51F@118884|unclassified Gammaproteobacteria	thus facilitating recognition of the initiation point. It is needed to translate mRNA with a short Shine-Dalgarno (SD) purine-rich sequence	rpsA	GO:0000028,GO:0003674,GO:0003676,GO:0003723,GO:0003729,GO:0003735,GO:0005198,GO:0005488,GO:0005575,GO:0005622,GO:0005623,GO:0005737,GO:0005829,GO:0005840,GO:0006412,GO:0006417,GO:0006518,GO:0006807,GO:0006996,GO:0008150,GO:0008152,GO:0009058,GO:0009059,GO:0009889,GO:0009890,GO:0009892,GO:0009987,GO:0010467,GO:0010468,GO:0010556,GO:0010558,GO:0010605,GO:0010608,GO:0010629,GO:0015935,GO:0016043,GO:…	-	ko:K02945	ko03010,map03010	M00178	342.516	0.952465	18.124	0
gsp_31_scaffold_54_10	366	COG0640@1|root,COG0640@2|Bacteria,1N72Q@1224|Proteobacteria,1SCH5@1236|Gammaproteobacteria,1J7C4@118884|unclassified Gammaproteobacteria	helix_turn_helix, Arsenical Resistance Operon Repressor	bigR	-	-	-	-	-	341.896	7.41386	9.57594	0
gsp_31_scaffold_850_6	327	COG4654@1|root,COG4654@2|Bacteria,1N6UN@1224|Proteobacteria,1SCRY@1236|Gammaproteobacteria,1WZEI@135613|Chromatiales	Cytochrome C551	-	-	-	ko:K08738	ko00920,ko01100,ko01120,ko01524,ko02020,ko04115,ko04210,ko04214,ko04215,ko04932,ko05010,ko05012,ko05014,ko05016,ko05134,ko05145,ko05152,ko05161,ko05164,ko05167,ko05168,ko05200,ko05210,ko05222,ko05416,map00920,map01100,map01120,map01524,map02020,map04115,map04210,map04214,map04215,map04932,map05010,map05012,map05014,map05016,map05134,map05145,map05152,map05161,map05164,map05167,map05168,map05200,m…	M00595	333.98	0	18.4541	0
gsp_31_scaffold_29_7	264	COG0228@1|root,COG0228@2|Bacteria,1MZCT@1224|Proteobacteria,1S8RT@1236|Gammaproteobacteria,1J6MP@118884|unclassified Gammaproteobacteria	Belongs to the bacterial ribosomal protein bS16 family	rpsP	GO:0000028,GO:0000217,GO:0000400,GO:0003674,GO:0003676,GO:0003677,GO:0003735,GO:0003824,GO:0004518,GO:0004519,GO:0004520,GO:0004536,GO:0005198,GO:0005488,GO:0005575,GO:0005622,GO:0005623,GO:0005737,GO:0005829,GO:0005840,GO:0006139,GO:0006259,GO:0006412,GO:0006518,GO:0006725,GO:0006807,GO:0006996,GO:0008150,GO:0008152,GO:0009058,GO:0009059,GO:0009987,GO:0010467,GO:0015935,GO:0016043,GO:0016787,GO:…	-	ko:K02959	ko03010,map03010	M00178	333.76	0	9.45136	0
gsp_31_scaffold_372_9	2103	COG2982@1|root,COG2982@2|Bacteria,1QVU8@1224|Proteobacteria,1T2J0@1236|Gammaproteobacteria	Protein involved in outer membrane biogenesis	-	-	-	-	-	-	332.466	0.918524	26.0794	0
gsp_31_scaffold_21_19	225	COG0238@1|root,COG0238@2|Bacteria,1MZ8U@1224|Proteobacteria,1S8R8@1236|Gammaproteobacteria,1WYXU@135613|Chromatiales	Binds as a heterodimer with protein S6 to the central domain of the 16S rRNA, where it helps stabilize the platform of the 30S subunit	rpsR	-	-	ko:K02963	ko03010,map03010	M00178	331.661	0.473493	56.1699	0
gsp_31_scaffold_509_13	672	COG0670@1|root,COG0670@2|Bacteria,1MU69@1224|Proteobacteria,2VKZV@28216|Betaproteobacteria	Belongs to the BI1 family	yccA	-	-	ko:K19416	-	M00742	330.844	0.158536	40.9189	0
gsp_31_scaffold_264_3	393	COG1553@1|root,COG1553@2|Bacteria,1N021@1224|Proteobacteria,1S99J@1236|Gammaproteobacteria,1J6HU@118884|unclassified Gammaproteobacteria	conserved protein involved in intracellular sulfur reduction	tusD	GO:0002097,GO:0002098,GO:0002143,GO:0003674,GO:0005575,GO:0005622,GO:0005623,GO:0005737,GO:0005829,GO:0006139,GO:0006396,GO:0006399,GO:0006400,GO:0006725,GO:0006790,GO:0006807,GO:0008033,GO:0008150,GO:0008152,GO:0009451,GO:0009987,GO:0010467,GO:0016070,GO:0019417,GO:0032991,GO:0034227,GO:0034470,GO:0034641,GO:0034660,GO:0043170,GO:0043412,GO:0044237,GO:0044238,GO:0044424,GO:0044444,GO:0044445,GO:…	-	ko:K07235	ko04122,map04122	-	323.674	0	32.3178	0
gsp_31_scaffold_264_5	306	COG2168@1|root,COG2168@2|Bacteria	tRNA wobble position uridine thiolation	tusB	GO:0002097,GO:0002098,GO:0002143,GO:0005575,GO:0005622,GO:0005623,GO:0005737,GO:0005829,GO:0006139,GO:0006396,GO:0006399,GO:0006400,GO:0006725,GO:0006807,GO:0008033,GO:0008150,GO:0008152,GO:0009451,GO:0009987,GO:0010467,GO:0016070,GO:0032991,GO:0034227,GO:0034470,GO:0034641,GO:0034660,GO:0043170,GO:0043412,GO:0044237,GO:0044238,GO:0044424,GO:0044444,GO:0044445,GO:0044464,GO:0046483,GO:0071704,GO:…	-	ko:K07237	ko04122,map04122	-	321.698	0	44.132	0
gsp_31_scaffold_354_3	573	COG3073@1|root,COG3073@2|Bacteria,1N9FN@1224|Proteobacteria,1SWYJ@1236|Gammaproteobacteria,1J6IG@118884|unclassified Gammaproteobacteria	Anti sigma-E protein RseA, N-terminal domain	-	-	-	ko:K03597	-	-	320.86	5.63714	7.87169	0
gsp_31_scaffold_72_28	645	COG1596@1|root,COG1596@2|Bacteria,1RFBH@1224|Proteobacteria,1S35N@1236|Gammaproteobacteria,1JBY8@118884|unclassified Gammaproteobacteria	Polysaccharide biosynthesis/export protein	wza	-	-	ko:K01991	ko02026,map02026	-	320.351	0	23.95	0
gsp_31_scaffold_225_16	396	COG0096@1|root,COG0096@2|Bacteria,1RDG3@1224|Proteobacteria,1S452@1236|Gammaproteobacteria,1J6AP@118884|unclassified Gammaproteobacteria	One of the primary rRNA binding proteins, it binds directly to 16S rRNA central domain where it helps coordinate assembly of the platform of the 30S subunit	rpsH	GO:0000028,GO:0003674,GO:0003676,GO:0003723,GO:0003735,GO:0005198,GO:0005488,GO:0005575,GO:0005622,GO:0005623,GO:0005737,GO:0005829,GO:0005840,GO:0006412,GO:0006518,GO:0006807,GO:0006996,GO:0008150,GO:0008152,GO:0009058,GO:0009059,GO:0009894,GO:0009987,GO:0010467,GO:0010468,GO:0010608,GO:0015935,GO:0016043,GO:0019219,GO:0019222,GO:0019538,GO:0019843,GO:0022607,GO:0022613,GO:0022618,GO:0022626,GO:…	-	ko:K02994	ko03010,map03010	M00178,M00179	317.758	8.12923	9.47077	0
gsp_31_scaffold_72_10	897	COG2890@1|root,COG2890@2|Bacteria,1MX8Q@1224|Proteobacteria,1RPHQ@1236|Gammaproteobacteria,1J54Y@118884|unclassified Gammaproteobacteria	Specifically methylates the 50S ribosomal protein L3 on a specific glutamine residue	prmB	GO:0003674,GO:0003824,GO:0005575,GO:0005622,GO:0005623,GO:0005737,GO:0005829,GO:0006139,GO:0006259,GO:0006304,GO:0006305,GO:0006306,GO:0006464,GO:0006479,GO:0006725,GO:0006807,GO:0008150,GO:0008152,GO:0008168,GO:0008170,GO:0008213,GO:0008276,GO:0008757,GO:0009007,GO:0009008,GO:0009987,GO:0016740,GO:0016741,GO:0018364,GO:0019538,GO:0032259,GO:0032775,GO:0034641,GO:0036009,GO:0036211,GO:0043170,GO:…	2.1.1.298	ko:K07320	-	-	315.434	4.24713	24.0866	0
gsp_31_scaffold_210_6	354	COG2920@1|root,COG2920@2|Bacteria,1NAQC@1224|Proteobacteria,2VWA3@28216|Betaproteobacteria	DsrC like protein	-	-	-	ko:K11179	ko04122,map04122	-	314.397	7.24742	97.115	0
gsp_31_scaffold_119_19	750	COG0052@1|root,COG0052@2|Bacteria,1MU33@1224|Proteobacteria,1RN0Z@1236|Gammaproteobacteria,1J5AE@118884|unclassified Gammaproteobacteria	Belongs to the universal ribosomal protein uS2 family	rpsB	GO:0000028,GO:0003674,GO:0003735,GO:0005198,GO:0005488,GO:0005575,GO:0005622,GO:0005623,GO:0005737,GO:0005829,GO:0005840,GO:0006412,GO:0006518,GO:0006807,GO:0006996,GO:0008150,GO:0008152,GO:0008270,GO:0009058,GO:0009059,GO:0009987,GO:0010467,GO:0015935,GO:0016043,GO:0019538,GO:0022607,GO:0022613,GO:0022618,GO:0022626,GO:0022627,GO:0032991,GO:0034622,GO:0034641,GO:0034645,GO:0042254,GO:0042255,GO:…	-	ko:K02967	ko03010,map03010	M00178,M00179	313.94	0	17.0087	0
gsp_31_scaffold_194_6	345	COG2920@1|root,COG2920@2|Bacteria,1RISY@1224|Proteobacteria,1S8HB@1236|Gammaproteobacteria	part of a sulfur-relay system	-	-	-	ko:K11179	ko04122,map04122	-	310.28	0.225358	12.3191	0
gsp_31_scaffold_220_26	204	COG0254@1|root,COG0254@2|Bacteria,1MZ69@1224|Proteobacteria,1SCMH@1236|Gammaproteobacteria	50S ribosomal protein L31	rpmE	GO:0003674,GO:0003735,GO:0005198,GO:0005488,GO:0005575,GO:0005622,GO:0005623,GO:0005737,GO:0005829,GO:0005840,GO:0006412,GO:0006518,GO:0006807,GO:0008150,GO:0008152,GO:0008270,GO:0009058,GO:0009059,GO:0009987,GO:0010467,GO:0015934,GO:0019538,GO:0022625,GO:0022626,GO:0032991,GO:0034641,GO:0034645,GO:0043043,GO:0043167,GO:0043169,GO:0043170,GO:0043226,GO:0043228,GO:0043229,GO:0043232,GO:0043603,GO:…	-	ko:K02909	ko03010,map03010	M00178	302.199	0	33.4303	0
gsp_31_scaffold_200_16	558	Unknown protein	Unknown protein	Unknown protein	Unknown protein	Unknown protein	Unknown protein	Unknown protein	Unknown protein	301.78	4.19526	5.99856	0
gsp_31_scaffold_21_18	429	COG0360@1|root,COG0360@2|Bacteria,1RH82@1224|Proteobacteria,1S5VU@1236|Gammaproteobacteria,1WYA2@135613|Chromatiales	Binds together with S18 to 16S ribosomal RNA	rpsF	-	-	ko:K02990	ko03010,map03010	M00178	293.617	0.181232	9.94341	0
gsp_31_scaffold_225_4	297	COG0089@1|root,COG0089@2|Bacteria,1MZXX@1224|Proteobacteria,1S8VX@1236|Gammaproteobacteria,1J6R9@118884|unclassified Gammaproteobacteria	One of the early assembly proteins it binds 23S rRNA. One of the proteins that surrounds the polypeptide exit tunnel on the outside of the ribosome. Forms the main docking site for trigger factor binding to the ribosome	rplW	GO:0000027,GO:0003674,GO:0003676,GO:0003723,GO:0003735,GO:0005198,GO:0005488,GO:0005575,GO:0005622,GO:0005623,GO:0005737,GO:0005829,GO:0005840,GO:0006412,GO:0006518,GO:0006807,GO:0006996,GO:0008150,GO:0008152,GO:0009058,GO:0009059,GO:0009987,GO:0010467,GO:0015934,GO:0016043,GO:0019538,GO:0022607,GO:0022613,GO:0022618,GO:0022625,GO:0022626,GO:0032991,GO:0034622,GO:0034641,GO:0034645,GO:0042254,GO:…	-	ko:K02892	ko03010,map03010	M00178,M00179	289.332	0	20.7164	0
gsp_31_scaffold_43_112	852	COG2010@1|root,COG2010@2|Bacteria,1MUCW@1224|Proteobacteria,1RPYJ@1236|Gammaproteobacteria,1J545@118884|unclassified Gammaproteobacteria	C-type cytochrome. Part of the cbb3-type cytochrome c oxidase complex	ccoP	-	-	ko:K00406	ko00190,ko01100,ko02020,map00190,map01100,map02020	M00156	286.665	0	19.8451	0
gsp_31_scaffold_29_25	1266	COG1749@1|root,COG1749@2|Bacteria,1MU5J@1224|Proteobacteria,1RMWX@1236|Gammaproteobacteria,1J50K@118884|unclassified Gammaproteobacteria	Flagellar hook protein FlgE	flgE	-	-	ko:K02390	ko02040,map02040	-	280.548	0	1.86917	0
gsp_31_scaffold_220_11	396	2E41E@1|root,32YY1@2|Bacteria,1NGB3@1224|Proteobacteria,1SDTK@1236|Gammaproteobacteria,1Z2YV@136846|Pseudomonas stutzeri group	Domain of unknown function (DUF4398)	-	-	-	-	-	-	278.853	0	9.7223	0
gsp_31_scaffold_145_19	330	Unknown protein	Unknown protein	Unknown protein	Unknown protein	Unknown protein	Unknown protein	Unknown protein	Unknown protein	277.542	0	4.33574	0
gsp_31_scaffold_43_111	213	2E5UC@1|root,330IN@2|Bacteria,1NAMZ@1224|Proteobacteria,1SCK7@1236|Gammaproteobacteria	Cbb3-type cytochrome oxidase component FixQ	-	-	-	ko:K00407	ko00190,ko01100,ko02020,map00190,map01100,map02020	M00156	273.871	0	13.4542	0
gsp_31_scaffold_116_22	228	Unknown protein	Unknown protein	Unknown protein	Unknown protein	Unknown protein	Unknown protein	Unknown protein	Unknown protein	273.739	0	2.77154	0
gsp_31_scaffold_43_46	267	COG0724@1|root,COG0724@2|Bacteria,1N6VR@1224|Proteobacteria,42UQP@68525|delta/epsilon subdivisions,2WQKU@28221|Deltaproteobacteria,2MGUH@213115|Desulfovibrionales	PFAM RNA recognition motif	-	-	-	-	-	-	272.229	0	14.5839	0
gsp_31_scaffold_571_4	216	COG0828@1|root,COG0828@2|Bacteria,1MZCC@1224|Proteobacteria,1S8QZ@1236|Gammaproteobacteria,1J6RF@118884|unclassified Gammaproteobacteria	Belongs to the bacterial ribosomal protein bS21 family	rpsU	GO:0000028,GO:0003674,GO:0003735,GO:0005198,GO:0005575,GO:0005622,GO:0005623,GO:0005737,GO:0005829,GO:0005840,GO:0006412,GO:0006518,GO:0006807,GO:0006996,GO:0008150,GO:0008152,GO:0009058,GO:0009059,GO:0009987,GO:0010467,GO:0015935,GO:0016043,GO:0019538,GO:0022607,GO:0022613,GO:0022618,GO:0022626,GO:0022627,GO:0032991,GO:0034622,GO:0034641,GO:0034645,GO:0042254,GO:0042255,GO:0042274,GO:0043043,GO:…	-	ko:K02970	ko03010,map03010	M00178	266.958	0	36.1211	0
gsp_31_scaffold_225_25	621	COG0522@1|root,COG0522@2|Bacteria,1MW0U@1224|Proteobacteria,1RQ38@1236|Gammaproteobacteria,1J4KS@118884|unclassified Gammaproteobacteria	One of the primary rRNA binding proteins, it binds directly to 16S rRNA where it nucleates assembly of the body of the 30S subunit	rpsD	GO:0000028,GO:0000900,GO:0003674,GO:0003676,GO:0003723,GO:0003729,GO:0003735,GO:0005198,GO:0005488,GO:0005575,GO:0005622,GO:0005623,GO:0005737,GO:0005829,GO:0005840,GO:0006355,GO:0006412,GO:0006417,GO:0006446,GO:0006450,GO:0006518,GO:0006807,GO:0006996,GO:0008150,GO:0008152,GO:0009058,GO:0009059,GO:0009889,GO:0009890,GO:0009891,GO:0009892,GO:0009893,GO:0009987,GO:0010467,GO:0010468,GO:0010556,GO:…	-	ko:K02986	ko03010,map03010	M00178,M00179	258.689	17.027	15.4903	0
gsp_31_scaffold_75_14	210	COG1278@1|root,COG1278@2|Bacteria,1N6Q5@1224|Proteobacteria,1SCA7@1236|Gammaproteobacteria	Cold shock	capB	-	-	ko:K03704	-	-	258.37	0	17.5501	0
gsp_31_scaffold_225_6	273	COG0185@1|root,COG0185@2|Bacteria,1RGYX@1224|Proteobacteria,1S5VT@1236|Gammaproteobacteria,1WYHJ@135613|Chromatiales	Protein S19 forms a complex with S13 that binds strongly to the 16S ribosomal RNA	rpsS	-	-	ko:K02965	ko03010,map03010	M00178,M00179	256.804	0	21.82	0
gsp_31_scaffold_210_2	339	COG0347@1|root,COG0347@2|Bacteria,1RGWK@1224|Proteobacteria,1S67I@1236|Gammaproteobacteria,1J65Y@118884|unclassified Gammaproteobacteria	Belongs to the P(II) protein family	glnK	-	-	ko:K04751,ko:K04752	ko02020,map02020	-	255.54	6.77315	46.2401	0
gsp_31_scaffold_196_16	201	Unknown protein	Unknown protein	Unknown protein	Unknown protein	Unknown protein	Unknown protein	Unknown protein	Unknown protein	254.203	0	25.4835	0
gsp_31_scaffold_347_4	882	COG3221@1|root,COG3221@2|Bacteria,1QVNP@1224|Proteobacteria	ABC transporter, phosphonate, periplasmic substrate-binding protein	-	-	-	-	-	-	247.316	0	38.7008	0
gsp_31_scaffold_72_24	486	COG2165@1|root,COG2165@2|Bacteria,1RDX2@1224|Proteobacteria,1S3VS@1236|Gammaproteobacteria,1J6D2@118884|unclassified Gammaproteobacteria	general secretion pathway protein	gspG	GO:0002790,GO:0006810,GO:0008104,GO:0008150,GO:0009306,GO:0009987,GO:0015031,GO:0015833,GO:0032940,GO:0033036,GO:0042886,GO:0045184,GO:0046903,GO:0051179,GO:0051234,GO:0071702,GO:0071705	-	ko:K02456	ko03070,ko05111,map03070,map05111	M00331	246.791	0.262682	6.24393	0
gsp_31_scaffold_264_7	723	COG2181@1|root,COG2181@2|Bacteria,1R48S@1224|Proteobacteria,1RYZ2@1236|Gammaproteobacteria	PFAM Nitrate reductase gamma subunit	dsrM	-	-	-	-	-	245.535	5.05418	11.5947	0
gsp_31_scaffold_570_8	327	COG3118@1|root,COG3118@2|Bacteria,1MZBB@1224|Proteobacteria,1S5WR@1236|Gammaproteobacteria,1J67I@118884|unclassified Gammaproteobacteria	Belongs to the thioredoxin family	trxA	GO:0003674,GO:0003824,GO:0004791,GO:0005575,GO:0005622,GO:0005623,GO:0005737,GO:0005829,GO:0006950,GO:0006979,GO:0008150,GO:0008152,GO:0009636,GO:0009987,GO:0015035,GO:0015036,GO:0016209,GO:0016491,GO:0016651,GO:0016667,GO:0016668,GO:0016671,GO:0019725,GO:0033554,GO:0034599,GO:0042221,GO:0042592,GO:0044424,GO:0044444,GO:0044464,GO:0045454,GO:0047134,GO:0050789,GO:0050794,GO:0050896,GO:0051716,GO:…	-	ko:K03671	ko04621,ko05418,map04621,map05418	-	242.739	0	16.8109	0
gsp_31_scaffold_43_95	477	COG5501@1|root,COG5501@2|Bacteria,1RH4J@1224|Proteobacteria,1S2ZH@1236|Gammaproteobacteria,1J8B0@118884|unclassified Gammaproteobacteria	Sulfur oxidation protein SoxY	soxY	-	-	ko:K17226	ko00920,ko01100,ko01120,map00920,map01100,map01120	M00595	241.542	0.193529	30.284	0
gsp_31_scaffold_225_11	261	COG0186@1|root,COG0186@2|Bacteria,1MZIK@1224|Proteobacteria,1S8SS@1236|Gammaproteobacteria,1J6GF@118884|unclassified Gammaproteobacteria	One of the primary rRNA binding proteins, it binds specifically to the 5'-end of 16S ribosomal RNA	rpsQ	GO:0000028,GO:0003674,GO:0003676,GO:0003723,GO:0003735,GO:0005198,GO:0005488,GO:0005575,GO:0005622,GO:0005623,GO:0005737,GO:0005829,GO:0005840,GO:0006412,GO:0006518,GO:0006807,GO:0006996,GO:0008150,GO:0008152,GO:0009058,GO:0009059,GO:0009987,GO:0010467,GO:0015935,GO:0016043,GO:0019538,GO:0019843,GO:0022607,GO:0022613,GO:0022618,GO:0022626,GO:0022627,GO:0032991,GO:0034622,GO:0034641,GO:0034645,GO:…	-	ko:K02961	ko03010,map03010	M00178,M00179	241.439	10.426	11.7116	0
gsp_31_scaffold_129_25	639	Unknown protein	Unknown protein	Unknown protein	Unknown protein	Unknown protein	Unknown protein	Unknown protein	Unknown protein	241.104	2.31177	12.2357	0
gsp_31_scaffold_315_13	570	COG0071@1|root,COG0071@2|Bacteria,1N7C7@1224|Proteobacteria,1S8NE@1236|Gammaproteobacteria,1X8FQ@135614|Xanthomonadales	Hsp20/alpha crystallin family	-	-	-	ko:K13993	ko04141,map04141	-	239.36	0	59.497	0
gsp_31_scaffold_225_2	651	COG0087@1|root,COG0087@2|Bacteria,1MUST@1224|Proteobacteria,1RMK9@1236|Gammaproteobacteria,1J55G@118884|unclassified Gammaproteobacteria	One of the primary rRNA binding proteins, it binds directly near the 3'-end of the 23S rRNA, where it nucleates assembly of the 50S subunit	rplC	GO:0000027,GO:0003674,GO:0003735,GO:0005198,GO:0005575,GO:0005622,GO:0005623,GO:0005737,GO:0005829,GO:0005840,GO:0006412,GO:0006518,GO:0006807,GO:0006996,GO:0008150,GO:0008152,GO:0009058,GO:0009059,GO:0009987,GO:0010467,GO:0015934,GO:0016043,GO:0019538,GO:0022607,GO:0022613,GO:0022618,GO:0022625,GO:0022626,GO:0032991,GO:0034622,GO:0034641,GO:0034645,GO:0042254,GO:0042255,GO:0042273,GO:0043043,GO:…	-	ko:K02906	ko03010,map03010	M00178,M00179	238.906	10.5098	11.1622	0
gsp_31_scaffold_36_39	396	Unknown protein	Unknown protein	Unknown protein	Unknown protein	Unknown protein	Unknown protein	Unknown protein	Unknown protein	236.88	0	6.13563	0
gsp_31_scaffold_43_32	534	COG1399@1|root,COG1399@2|Bacteria,1PGKW@1224|Proteobacteria,1RRK3@1236|Gammaproteobacteria,1J6U0@118884|unclassified Gammaproteobacteria	metal-binding, possibly nucleic acid-binding protein	yceD	GO:0005575,GO:0005622,GO:0005623,GO:0005737,GO:0005829,GO:0044424,GO:0044444,GO:0044464	-	ko:K07040	-	-	236.311	0	6.66948	0
gsp_31_scaffold_218_1	2097	COG0480@1|root,COG0480@2|Bacteria,1MUCV@1224|Proteobacteria,1RNSZ@1236|Gammaproteobacteria,1WW0N@135613|Chromatiales	Catalyzes the GTP-dependent ribosomal translocation step during translation elongation. During this step, the ribosome changes from the pre-translocational (PRE) to the post- translocational (POST) state as the newly formed A-site-bound peptidyl-tRNA and P-site-bound deacylated tRNA move to the P and E sites, respectively. Catalyzes the coordinated movement of the two tRNA molecules, the mRNA and…	fusA	-	-	ko:K02355	-	-	235.296	3.03979	17.3065	0
gsp_31_scaffold_91_19	420	2AAM4@1|root,30ZYM@2|Bacteria,1RFTG@1224|Proteobacteria,1S4UQ@1236|Gammaproteobacteria	-	-	-	-	-	-	-	229.433	0	35.2825	0
gsp_31_scaffold_350_12	504	COG2199@1|root,COG3706@2|Bacteria,1QVPW@1224|Proteobacteria,1T2GC@1236|Gammaproteobacteria,1JAKM@118884|unclassified Gammaproteobacteria	cheY-homologous receiver domain	-	-	-	-	-	-	228.796	0.211381	6.18753	0
gsp_31_scaffold_225_5	828	COG0090@1|root,COG0090@2|Bacteria,1MVTD@1224|Proteobacteria,1RMGR@1236|Gammaproteobacteria,464EJ@72275|Alteromonadaceae	One of the primary rRNA binding proteins. Required for association of the 30S and 50S subunits to form the 70S ribosome, for tRNA binding and peptide bond formation. It has been suggested to have peptidyltransferase activity	rplB	GO:0000027,GO:0002181,GO:0003674,GO:0003676,GO:0003723,GO:0003735,GO:0005198,GO:0005488,GO:0005575,GO:0005622,GO:0005623,GO:0005737,GO:0005829,GO:0005840,GO:0006412,GO:0006518,GO:0006807,GO:0006996,GO:0008150,GO:0008152,GO:0008270,GO:0009058,GO:0009059,GO:0009987,GO:0010467,GO:0015934,GO:0016043,GO:0019538,GO:0022607,GO:0022613,GO:0022618,GO:0022625,GO:0022626,GO:0032991,GO:0034622,GO:0034641,GO:…	-	ko:K02886	ko03010,map03010	M00178,M00179	228.661	0	11.5295	0.186421
gsp_31_scaffold_156_21	375	COG0316@1|root,COG0316@2|Bacteria,1RFIX@1224|Proteobacteria,1S3SB@1236|Gammaproteobacteria	Belongs to the HesB IscA family	-	-	-	ko:K15724	-	-	226.562	2.48795	11.6894	0
gsp_31_scaffold_91_11	1989	COG0021@1|root,COG0021@2|Bacteria,1MUEY@1224|Proteobacteria,1RMWP@1236|Gammaproteobacteria,1J4RR@118884|unclassified Gammaproteobacteria	Catalyzes the transfer of a two-carbon ketol group from a ketose donor to an aldose acceptor, via a covalent intermediate with the cofactor thiamine pyrophosphate	tktA	GO:0000302,GO:0003674,GO:0003824,GO:0004802,GO:0005488,GO:0005575,GO:0005622,GO:0005623,GO:0005737,GO:0005829,GO:0006081,GO:0006098,GO:0006139,GO:0006355,GO:0006725,GO:0006732,GO:0006733,GO:0006739,GO:0006753,GO:0006793,GO:0006796,GO:0006807,GO:0006950,GO:0006979,GO:0008150,GO:0008152,GO:0009052,GO:0009117,GO:0009635,GO:0009636,GO:0009719,GO:0009889,GO:0009891,GO:0009893,GO:0009987,GO:0010033,GO:…	2.2.1.1	ko:K00615	ko00030,ko00710,ko01051,ko01100,ko01110,ko01120,ko01130,ko01200,ko01230,map00030,map00710,map01051,map01100,map01110,map01120,map01130,map01200,map01230	M00004,M00007,M00165,M00167	225.227	0.781784	7.7908	0
gsp_31_scaffold_264_10	471	2E6CU@1|root,3310G@2|Bacteria,1NBK1@1224|Proteobacteria,1S5EP@1236|Gammaproteobacteria	-	dsrJ	-	-	-	-	-	224.87	0	2.76605	0
gsp_31_scaffold_89_4	360	COG0292@1|root,COG0292@2|Bacteria,1RGU2@1224|Proteobacteria,1S3P3@1236|Gammaproteobacteria,1J6BJ@118884|unclassified Gammaproteobacteria	Binds directly to 23S ribosomal RNA and is necessary for the in vitro assembly process of the 50S ribosomal subunit. It is not involved in the protein synthesizing functions of that subunit	rplT	GO:0000027,GO:0000900,GO:0003674,GO:0003676,GO:0003723,GO:0003729,GO:0003735,GO:0005198,GO:0005488,GO:0005575,GO:0005622,GO:0005623,GO:0005737,GO:0005829,GO:0005840,GO:0006355,GO:0006412,GO:0006417,GO:0006518,GO:0006807,GO:0006996,GO:0008150,GO:0008152,GO:0009058,GO:0009059,GO:0009889,GO:0009890,GO:0009892,GO:0009987,GO:0010467,GO:0010468,GO:0010556,GO:0010558,GO:0010605,GO:0010608,GO:0010629,GO:…	-	ko:K02887	ko03010,map03010	M00178	221.842	2.37565	5.002	0
gsp_31_scaffold_135_33	441	COG0745@1|root,COG0745@2|Bacteria,1RI9T@1224|Proteobacteria,1S5UT@1236|Gammaproteobacteria,1J67D@118884|unclassified Gammaproteobacteria	cheY-homologous receiver domain	pilH	-	-	ko:K02658	ko02020,ko02025,map02020,map02025	M00507	218.505	0	26.0747	0
gsp_31_scaffold_225_7	333	COG0091@1|root,COG0091@2|Bacteria,1RH0W@1224|Proteobacteria,1S5XT@1236|Gammaproteobacteria,1J668@118884|unclassified Gammaproteobacteria	The globular domain of the protein is located near the polypeptide exit tunnel on the outside of the subunit, while an extended beta-hairpin is found that lines the wall of the exit tunnel in the center of the 70S ribosome	rplV	GO:0003674,GO:0003735,GO:0005198,GO:0005575,GO:0005622,GO:0005623,GO:0005737,GO:0005829,GO:0005840,GO:0005844,GO:0006412,GO:0006518,GO:0006807,GO:0006996,GO:0008150,GO:0008152,GO:0009058,GO:0009059,GO:0009987,GO:0010467,GO:0015934,GO:0016043,GO:0019538,GO:0022607,GO:0022613,GO:0022618,GO:0022625,GO:0022626,GO:0032991,GO:0034622,GO:0034641,GO:0034645,GO:0042254,GO:0042255,GO:0042788,GO:0043043,GO:…	-	ko:K02890	ko03010,map03010	M00178,M00179	218.337	0	26.0738	0
gsp_31_scaffold_149_28	267	COG1923@1|root,COG1923@2|Bacteria,1MZM1@1224|Proteobacteria,1S8W0@1236|Gammaproteobacteria,1J6IZ@118884|unclassified Gammaproteobacteria	RNA chaperone that binds small regulatory RNA (sRNAs) and mRNAs to facilitate mRNA translational regulation in response to envelope stress, environmental stress and changes in metabolite concentrations. Also binds with high specificity to tRNAs	hfq	GO:0003674,GO:0003676,GO:0003677,GO:0003681,GO:0003723,GO:0005488,GO:0005575,GO:0005622,GO:0005623,GO:0005737,GO:0005829,GO:0006139,GO:0006378,GO:0006396,GO:0006397,GO:0006417,GO:0006725,GO:0006807,GO:0008150,GO:0008152,GO:0009889,GO:0009890,GO:0009891,GO:0009892,GO:0009893,GO:0009987,GO:0010467,GO:0010468,GO:0010556,GO:0010557,GO:0010558,GO:0010604,GO:0010605,GO:0010608,GO:0010628,GO:0010629,GO:…	-	ko:K03666	ko02024,ko03018,ko05111,map02024,map03018,map05111	-	216.772	16.8892	11.4834	0
gsp_31_scaffold_509_6	1275	COG1219@1|root,COG1219@2|Bacteria,1MVQK@1224|Proteobacteria,1RN9N@1236|Gammaproteobacteria,1J4N7@118884|unclassified Gammaproteobacteria	ATP-dependent specificity component of the Clp protease. It directs the protease to specific substrates. Can perform chaperone functions in the absence of ClpP	clpX	GO:0000166,GO:0000502,GO:0002020,GO:0003674,GO:0003824,GO:0004176,GO:0005488,GO:0005515,GO:0005524,GO:0005575,GO:0005622,GO:0005623,GO:0005737,GO:0005829,GO:0006508,GO:0006807,GO:0008144,GO:0008150,GO:0008152,GO:0008233,GO:0009056,GO:0009057,GO:0009376,GO:0009987,GO:0016462,GO:0016787,GO:0016817,GO:0016818,GO:0016887,GO:0017076,GO:0017111,GO:0019538,GO:0019899,GO:0019904,GO:0030163,GO:0030164,GO:…	-	ko:K03544	ko04112,map04112	-	215.792	2.39459	10.3884	0
gsp_31_scaffold_137_15	540	COG2716@1|root,COG2716@2|Bacteria,1R7W7@1224|Proteobacteria,1RSDP@1236|Gammaproteobacteria,1JBWT@118884|unclassified Gammaproteobacteria	ACT domain	gcvR	GO:0005575,GO:0005622,GO:0005623,GO:0005737,GO:0005829,GO:0006139,GO:0006351,GO:0006725,GO:0006807,GO:0008150,GO:0008152,GO:0009058,GO:0009059,GO:0009987,GO:0010467,GO:0016070,GO:0018130,GO:0019438,GO:0032774,GO:0034641,GO:0034645,GO:0034654,GO:0043170,GO:0044237,GO:0044238,GO:0044249,GO:0044260,GO:0044271,GO:0044424,GO:0044444,GO:0044464,GO:0046483,GO:0071704,GO:0090304,GO:0097659,GO:1901360,GO:…	-	ko:K03567	ko02026,map02026	-	214.331	0.197289	15.833	0
gsp_31_scaffold_218_7	585	COG0244@1|root,COG0244@2|Bacteria,1RAN5@1224|Proteobacteria,1S286@1236|Gammaproteobacteria,1J5V2@118884|unclassified Gammaproteobacteria	Forms part of the ribosomal stalk, playing a central role in the interaction of the ribosome with GTP-bound translation factors	rplJ	GO:0003674,GO:0003735,GO:0005198,GO:0005488,GO:0005575,GO:0005622,GO:0005623,GO:0005737,GO:0005829,GO:0005840,GO:0006412,GO:0006417,GO:0006518,GO:0006807,GO:0008150,GO:0008152,GO:0009058,GO:0009059,GO:0009889,GO:0009890,GO:0009892,GO:0009987,GO:0010467,GO:0010468,GO:0010556,GO:0010558,GO:0010605,GO:0010608,GO:0010629,GO:0015934,GO:0017148,GO:0019222,GO:0019538,GO:0022625,GO:0022626,GO:0031323,GO:…	-	ko:K02864	ko03010,map03010	M00178,M00179	212.399	3.32258	10.9572	0
gsp_31_scaffold_107_18	1110	COG5008@1|root,COG5008@2|Bacteria,1QTTX@1224|Proteobacteria,1RN0B@1236|Gammaproteobacteria,1J50S@118884|unclassified Gammaproteobacteria	Tfp pilus assembly protein, ATPase PilU	uptC	-	-	ko:K02670	-	-	211.065	0.0763929	18.9098	0
gsp_31_scaffold_40_15	582	COG1314@1|root,COG1314@2|Bacteria,1N8MF@1224|Proteobacteria,1SD3P@1236|Gammaproteobacteria,1WZFD@135613|Chromatiales	PFAM Preprotein translocase SecG subunit	secG	-	-	ko:K03075	ko02024,ko03060,ko03070,map02024,map03060,map03070	M00335	210.42	0.183052	6.93863	0
gsp_31_scaffold_176_20	498	28M2W@1|root,2ZAH9@2|Bacteria,1R8GG@1224|Proteobacteria,1SB5G@1236|Gammaproteobacteria,1X1BP@135613|Chromatiales	-	-	-	-	-	-	-	210.409	0	55.6982	0
gsp_31_scaffold_169_12	1059	COG3437@1|root,COG3437@2|Bacteria,1MUB8@1224|Proteobacteria,1RPH3@1236|Gammaproteobacteria,1J4VQ@118884|unclassified Gammaproteobacteria	a CheY-like receiver domain and an HD-GYP domain	rpfG	-	-	ko:K07814,ko:K13815	ko02020,ko02024,map02020,map02024	M00517	209.753	1.39492	4.88557	0
gsp_31_scaffold_178_10	1224	COG4191@1|root,COG4191@2|Bacteria,1QUWB@1224|Proteobacteria,1T23G@1236|Gammaproteobacteria	Histidine kinase	fleS	-	2.7.13.3	ko:K10942	ko02020,ko05111,map02020,map05111	M00515	209.439	0.842866	6.25491	0
gsp_31_scaffold_225_3	612	COG0088@1|root,COG0088@2|Bacteria,1MXPF@1224|Proteobacteria,1RNNK@1236|Gammaproteobacteria,1J4YN@118884|unclassified Gammaproteobacteria	Forms part of the polypeptide exit tunnel	rplD	GO:0001130,GO:0001217,GO:0003674,GO:0003676,GO:0003700,GO:0003723,GO:0003735,GO:0004857,GO:0005198,GO:0005488,GO:0005575,GO:0005622,GO:0005623,GO:0005737,GO:0005829,GO:0005840,GO:0005844,GO:0006355,GO:0006412,GO:0006417,GO:0006518,GO:0006807,GO:0006996,GO:0008150,GO:0008152,GO:0008428,GO:0009058,GO:0009059,GO:0009889,GO:0009890,GO:0009892,GO:0009987,GO:0010467,GO:0010468,GO:0010556,GO:0010558,GO:…	-	ko:K02926	ko03010,map03010	M00178	209.025	7.13227	17.5096	0
gsp_31_scaffold_40_19	1923	COG0465@1|root,COG0465@2|Bacteria,1MU6J@1224|Proteobacteria,1RME8@1236|Gammaproteobacteria,1J4WR@118884|unclassified Gammaproteobacteria	Acts as a processive, ATP-dependent zinc metallopeptidase for both cytoplasmic and membrane proteins. Plays a role in the quality control of integral membrane proteins	ftsH	GO:0000166,GO:0003674,GO:0003824,GO:0004175,GO:0004176,GO:0004222,GO:0005488,GO:0005524,GO:0005575,GO:0005623,GO:0005886,GO:0005887,GO:0006508,GO:0006807,GO:0008144,GO:0008150,GO:0008152,GO:0008233,GO:0008237,GO:0008270,GO:0009056,GO:0009057,GO:0016020,GO:0016021,GO:0016462,GO:0016787,GO:0016817,GO:0016818,GO:0016887,GO:0017076,GO:0017111,GO:0019538,GO:0030145,GO:0030163,GO:0030554,GO:0031224,GO:…	-	ko:K03798	-	M00742	207.84	0.0404308	6.70461	0
gsp_31_scaffold_185_19	1074	COG4972@1|root,COG4972@2|Bacteria,1MX8P@1224|Proteobacteria,1RN8S@1236|Gammaproteobacteria,1J4VC@118884|unclassified Gammaproteobacteria	COG4972 Tfp pilus assembly protein, ATPase PilM	pilM	-	-	ko:K02662	-	-	205.344	0	22.1963	0
gsp_31_scaffold_114_17	273	COG1758@1|root,COG1758@2|Bacteria,1N6TX@1224|Proteobacteria,1SCSR@1236|Gammaproteobacteria,1J6XN@118884|unclassified Gammaproteobacteria	Promotes RNA polymerase assembly. Latches the N- and C- terminal regions of the beta' subunit thereby facilitating its interaction with the beta and alpha subunits	rpoZ	GO:0003674,GO:0003824,GO:0003899,GO:0005575,GO:0005622,GO:0005623,GO:0005737,GO:0005829,GO:0006139,GO:0006351,GO:0006725,GO:0006807,GO:0008150,GO:0008152,GO:0009058,GO:0009059,GO:0009987,GO:0010467,GO:0016070,GO:0016740,GO:0016772,GO:0016779,GO:0018130,GO:0019438,GO:0030880,GO:0032774,GO:0032991,GO:0034062,GO:0034641,GO:0034645,GO:0034654,GO:0043170,GO:0044237,GO:0044238,GO:0044249,GO:0044260,GO:…	2.7.7.6	ko:K03060	ko00230,ko00240,ko01100,ko03020,map00230,map00240,map01100,map03020	M00183	204.91	0	24.419	0
gsp_31_scaffold_29_27	414	COG1558@1|root,COG1558@2|Bacteria,1RHI3@1224|Proteobacteria,1S653@1236|Gammaproteobacteria,1J6G3@118884|unclassified Gammaproteobacteria	Flagellar basal body rod FlgEFG protein C-terminal	flgC	-	-	ko:K02388	ko02040,map02040	-	203.466	0	0	0
gsp_31_scaffold_264_9	1944	COG0493@1|root,COG1143@1|root,COG0493@2|Bacteria,COG1143@2|Bacteria,1MU2H@1224|Proteobacteria,1RREP@1236|Gammaproteobacteria,1J5XD@118884|unclassified Gammaproteobacteria	Dihydroprymidine dehydrogenase domain II, 4Fe-4S cluster	dsrL	-	-	-	-	-	202.434	2.52707	3.9759	0
gsp_31_scaffold_29_28	390	COG1815@1|root,COG1815@2|Bacteria,1MZ8P@1224|Proteobacteria,1S9DS@1236|Gammaproteobacteria,1J6G2@118884|unclassified Gammaproteobacteria	Structural component of flagellum, the bacterial motility apparatus. Part of the rod structure of flagellar basal body	flgB	-	-	ko:K02387	ko02040,map02040	-	201.573	0	8.30149	0
gsp_31_scaffold_194_5	663	2CARE@1|root,2Z8Q5@2|Bacteria,1R7S8@1224|Proteobacteria,1RRAH@1236|Gammaproteobacteria	TIGRFAM CRISPR-associated protein	-	-	-	-	-	-	201.127	0	21.0873	0
gsp_31_scaffold_210_16	348	2E7PJ@1|root,33255@2|Bacteria,1NANJ@1224|Proteobacteria,1SDCV@1236|Gammaproteobacteria	-	-	-	-	-	-	-	200.513	0	9.49916	0
gsp_31_scaffold_300_4	858	Unknown protein	Unknown protein	Unknown protein	Unknown protein	Unknown protein	Unknown protein	Unknown protein	Unknown protein	199.488	0	10.2195	0
gsp_31_scaffold_149_37	396	Unknown protein	Unknown protein	Unknown protein	Unknown protein	Unknown protein	Unknown protein	Unknown protein	Unknown protein	199.377	0	24.1747	0
gsp_31_scaffold_135_32	405	COG0745@1|root,COG0745@2|Bacteria,1RDYB@1224|Proteobacteria,1S4CZ@1236|Gammaproteobacteria,1WY6S@135613|Chromatiales	response regulator receiver	-	-	-	ko:K02657	ko02020,ko02025,map02020,map02025	M00507	199.359	9.59857	22.2053	0
gsp_31_scaffold_203_4	483	COG1666@1|root,COG1666@2|Bacteria,1RDTF@1224|Proteobacteria,1S3RU@1236|Gammaproteobacteria,1J63N@118884|unclassified Gammaproteobacteria	Belongs to the UPF0234 family	yajQ	GO:0000049,GO:0000166,GO:0001882,GO:0001883,GO:0003674,GO:0003676,GO:0003723,GO:0005488,GO:0005524,GO:0005525,GO:0005575,GO:0005622,GO:0005623,GO:0005737,GO:0005829,GO:0006950,GO:0006974,GO:0008144,GO:0008150,GO:0009987,GO:0017076,GO:0019001,GO:0030554,GO:0032549,GO:0032550,GO:0032553,GO:0032555,GO:0032559,GO:0032561,GO:0033554,GO:0035639,GO:0036094,GO:0043167,GO:0043168,GO:0044424,GO:0044444,GO:…	-	ko:K09767	-	-	198.486	0	8.94735	0
gsp_31_scaffold_383_3	294	2DQWF@1|root,3392H@2|Bacteria,1N93V@1224|Proteobacteria,1SFNS@1236|Gammaproteobacteria	Protein of unknown function (DUF2934)	-	-	-	-	-	-	198.459	0	11.3158	0
gsp_31_scaffold_63_20	564	2ENFG@1|root,33G2V@2|Bacteria,1NPDC@1224|Proteobacteria	-	-	-	-	-	-	-	195.586	0	11.2041	0
gsp_31_scaffold_271_15	504	Unknown protein	Unknown protein	Unknown protein	Unknown protein	Unknown protein	Unknown protein	Unknown protein	Unknown protein	192.91	0	12.2953	0
gsp_31_scaffold_43_20	348	COG3215@1|root,COG3215@2|Bacteria,1RGWZ@1224|Proteobacteria,1S4YE@1236|Gammaproteobacteria,1J6FI@118884|unclassified Gammaproteobacteria	PilZ domain	pilZ	-	-	ko:K02676	-	-	192.785	6.88485	20.7641	0
gsp_31_scaffold_1321_1	1011	COG0174@1|root,COG0174@2|Bacteria,4NGG2@976|Bacteroidetes,47JHR@768503|Cytophagia	PFAM glutamine synthetase catalytic region	glnII	-	6.3.1.2	ko:K01915	ko00220,ko00250,ko00630,ko00910,ko01100,ko01120,ko01230,ko02020,ko04217,ko04724,ko04727,map00220,map00250,map00630,map00910,map01100,map01120,map01230,map02020,map04217,map04724,map04727	-	191.998	0.0987441	31.2283	0
gsp_31_scaffold_189_3	210	Unknown protein	Unknown protein	Unknown protein	Unknown protein	Unknown protein	Unknown protein	Unknown protein	Unknown protein	191.343	0	14.6787	0
gsp_31_scaffold_231_17	1284	COG1419@1|root,COG1419@2|Bacteria,1MUQW@1224|Proteobacteria,1RMUU@1236|Gammaproteobacteria,1J5U1@118884|unclassified Gammaproteobacteria	COG1419 Flagellar GTP-binding protein	flhF	-	-	ko:K02404	-	-	190.12	0.599247	7.12685	0
gsp_31_scaffold_91_12	1002	COG0057@1|root,COG0057@2|Bacteria,1MU93@1224|Proteobacteria,1RMBM@1236|Gammaproteobacteria,1WXC0@135613|Chromatiales	Belongs to the glyceraldehyde-3-phosphate dehydrogenase family	gapA	-	1.2.1.12	ko:K00134	ko00010,ko00710,ko01100,ko01110,ko01120,ko01130,ko01200,ko01230,ko04066,ko05010,map00010,map00710,map01100,map01110,map01120,map01130,map01200,map01230,map04066,map05010	M00001,M00002,M00003,M00165,M00166,M00308,M00552	189.782	1.70117	4.78024	0
gsp_31_scaffold_547_9	903	Unknown protein	Unknown protein	Unknown protein	Unknown protein	Unknown protein	Unknown protein	Unknown protein	Unknown protein	188.806	6.62971	6.28066	0.17863
gsp_31_scaffold_522_3	828	28HKZ@1|root,2Z7VP@2|Bacteria,2IZ8C@203682|Planctomycetes	Protein of unknown function (DUF3050)	-	-	-	-	-	-	187.74	4.76067	6.50262	0
gsp_31_scaffold_21_8	801	Unknown protein	Unknown protein	Unknown protein	Unknown protein	Unknown protein	Unknown protein	Unknown protein	Unknown protein	187.288	0	9.0192	0
gsp_31_scaffold_210_1	675	2C5U9@1|root,2Z9NJ@2|Bacteria,1R8VZ@1224|Proteobacteria,1RWKX@1236|Gammaproteobacteria,1J6WW@118884|unclassified Gammaproteobacteria	Bacterial protein of unknown function (Gcw_chp)	-	-	-	-	-	-	187.272	0	19.9623	0
gsp_31_scaffold_107_21	1080	COG3267@1|root,COG3267@2|Bacteria,1MU3G@1224|Proteobacteria,1RMI0@1236|Gammaproteobacteria,1J4XD@118884|unclassified Gammaproteobacteria	Uncharacterized conserved protein (DUF2075)	-	-	-	-	-	-	186.492	1.72774	9.7821	0
gsp_31_scaffold_225_23	357	COG0099@1|root,COG0099@2|Bacteria,1RD1G@1224|Proteobacteria,1S3NX@1236|Gammaproteobacteria,1WYHF@135613|Chromatiales	Located at the top of the head of the 30S subunit, it contacts several helices of the 16S rRNA. In the 70S ribosome it contacts the 23S rRNA (bridge B1a) and protein L5 of the 50S subunit (bridge B1b), connecting the 2 subunits	rpsM	-	-	ko:K02952	ko03010,map03010	M00178,M00179	184.478	0	3.1228	0
gsp_31_scaffold_117_24	1026	COG2351@1|root,COG2885@1|root,COG2351@2|Bacteria,COG2885@2|Bacteria,1G4CU@1117|Cyanobacteria,1H7ZW@1150|Oscillatoriales	Salmonella virulence plasmid 28.1kDa A protein	uraH	GO:0006139,GO:0006144,GO:0006725,GO:0006807,GO:0008150,GO:0008152,GO:0009112,GO:0009987,GO:0034641,GO:0044237,GO:0044238,GO:0044281,GO:0046483,GO:0055086,GO:0071704,GO:0072521,GO:1901360,GO:1901564	3.5.2.17	ko:K07127	ko00230,ko01100,ko01120,map00230,map01100,map01120	M00546	183.651	0.0757782	5.74086	0
gsp_31_scaffold_139_37	156	COG0267@1|root,COG0267@2|Bacteria,1N6QV@1224|Proteobacteria,1SCEJ@1236|Gammaproteobacteria,1WZA6@135613|Chromatiales	Belongs to the bacterial ribosomal protein bL33 family	rpmG	-	-	ko:K02913	ko03010,map03010	M00178	183.216	0	33.5308	0
gsp_31_scaffold_225_13	321	COG0198@1|root,COG0198@2|Bacteria,1MZQD@1224|Proteobacteria,1S973@1236|Gammaproteobacteria,1J6C1@118884|unclassified Gammaproteobacteria	One of the proteins that surrounds the polypeptide exit tunnel on the outside of the subunit	rplX	GO:0000027,GO:0003674,GO:0003735,GO:0005198,GO:0005575,GO:0005622,GO:0005623,GO:0005737,GO:0005829,GO:0005840,GO:0006412,GO:0006518,GO:0006807,GO:0006996,GO:0008150,GO:0008152,GO:0009058,GO:0009059,GO:0009987,GO:0010467,GO:0015934,GO:0016043,GO:0019538,GO:0022607,GO:0022613,GO:0022618,GO:0022625,GO:0022626,GO:0032991,GO:0034622,GO:0034641,GO:0034645,GO:0042254,GO:0042255,GO:0042273,GO:0043043,GO:…	-	ko:K02895	ko03010,map03010	M00178,M00179	181.484	16.7123	1.04033	0
gsp_31_scaffold_383_8	645	COG0563@1|root,COG0563@2|Bacteria,1MXCZ@1224|Proteobacteria,1RMT6@1236|Gammaproteobacteria,1J5NT@118884|unclassified Gammaproteobacteria	Catalyzes the reversible transfer of the terminal phosphate group between ATP and AMP. Plays an important role in cellular energy homeostasis and in adenine nucleotide metabolism	adk	GO:0000166,GO:0000287,GO:0003674,GO:0003824,GO:0004017,GO:0005488,GO:0005524,GO:0005575,GO:0005622,GO:0005623,GO:0005737,GO:0005829,GO:0006139,GO:0006163,GO:0006164,GO:0006172,GO:0006412,GO:0006518,GO:0006629,GO:0006644,GO:0006725,GO:0006753,GO:0006793,GO:0006796,GO:0006807,GO:0008144,GO:0008150,GO:0008152,GO:0008610,GO:0008654,GO:0009058,GO:0009059,GO:0009117,GO:0009123,GO:0009124,GO:0009126,GO:…	2.7.4.3	ko:K00939	ko00230,ko00730,ko01100,ko01110,ko01130,map00230,map00730,map01100,map01110,map01130	M00049	181.343	0	3.05069	0
gsp_31_scaffold_190_7	396	COG3255@1|root,COG3255@2|Bacteria,1RI49@1224|Proteobacteria,1S38T@1236|Gammaproteobacteria	Sterol carrier protein	-	-	-	-	-	-	180.243	0	2.90611	0
gsp_31_scaffold_29_62	354	COG0640@1|root,COG0640@2|Bacteria,1MZT1@1224|Proteobacteria,1SAI5@1236|Gammaproteobacteria,1WYMJ@135613|Chromatiales	PFAM Bacterial regulatory protein, arsR family	-	-	-	ko:K03892	-	-	178.768	0	6.05575	0
gsp_31_scaffold_156_28	681	COG2885@1|root,COG2885@2|Bacteria,1MYBP@1224|Proteobacteria,1RVRF@1236|Gammaproteobacteria,1XJH9@135619|Oceanospirillales	Belongs to the ompA family	-	-	-	ko:K03286	-	-	175.698	0.799176	9.59617	0
gsp_31_scaffold_292_1	765	28Z0K@1|root,2ZKT7@2|Bacteria,1P5B9@1224|Proteobacteria	-	-	-	-	-	-	-	174.236	2.03264	0	0
gsp_31_scaffold_580_1	531	COG0779@1|root,COG0779@2|Bacteria,1RDP2@1224|Proteobacteria,1S3Y7@1236|Gammaproteobacteria,1J676@118884|unclassified Gammaproteobacteria	Required for maturation of 30S ribosomal subunits	rimP	GO:0000028,GO:0005575,GO:0005622,GO:0005623,GO:0005737,GO:0005829,GO:0006412,GO:0006518,GO:0006807,GO:0006996,GO:0008150,GO:0008152,GO:0009058,GO:0009059,GO:0009987,GO:0010467,GO:0016043,GO:0019538,GO:0022607,GO:0022613,GO:0022618,GO:0034622,GO:0034641,GO:0034645,GO:0042254,GO:0042255,GO:0042274,GO:0043043,GO:0043170,GO:0043603,GO:0043604,GO:0043933,GO:0044085,GO:0044237,GO:0044238,GO:0044249,GO:…	-	ko:K09748	-	-	173.569	0	6.50181	0
gsp_31_scaffold_253_2	498	2E8DE@1|root,332RW@2|Bacteria,1N96Q@1224|Proteobacteria,1SCDT@1236|Gammaproteobacteria,1X2MS@135613|Chromatiales	-	-	-	-	-	-	-	173.125	0	9.99368	0
gsp_31_scaffold_386_8	879	COG1409@1|root,COG1409@2|Bacteria,1MWKX@1224|Proteobacteria,1RPA7@1236|Gammaproteobacteria,1J6D1@118884|unclassified Gammaproteobacteria	Hydrolyzes cAMP to 5'-AMP. Plays an important regulatory role in modulating the intracellular concentration of cAMP, thereby influencing cAMP-dependent processes	cpdA	GO:0003674,GO:0003824,GO:0004112,GO:0004114,GO:0004115,GO:0005488,GO:0005506,GO:0008081,GO:0008150,GO:0008198,GO:0009987,GO:0016043,GO:0016787,GO:0016788,GO:0042545,GO:0042578,GO:0043167,GO:0043169,GO:0045229,GO:0046872,GO:0046914,GO:0071554,GO:0071555,GO:0071840	3.1.4.53	ko:K03651	ko00230,ko02025,map00230,map02025	-	171.725	1.68057	9.01383	0
gsp_31_scaffold_225_9	414	COG0197@1|root,COG0197@2|Bacteria,1RA0Z@1224|Proteobacteria,1S201@1236|Gammaproteobacteria,1J62I@118884|unclassified Gammaproteobacteria	Binds 23S rRNA and is also seen to make contacts with the A and possibly P site tRNAs	rplP	GO:0000027,GO:0000049,GO:0003674,GO:0003676,GO:0003723,GO:0003735,GO:0005198,GO:0005488,GO:0005575,GO:0005622,GO:0005623,GO:0005737,GO:0005829,GO:0005840,GO:0006412,GO:0006518,GO:0006807,GO:0006996,GO:0008150,GO:0008152,GO:0009058,GO:0009059,GO:0009987,GO:0010467,GO:0015934,GO:0016043,GO:0019538,GO:0019843,GO:0022607,GO:0022613,GO:0022618,GO:0022625,GO:0022626,GO:0032991,GO:0034622,GO:0034641,GO:…	-	ko:K02878	ko03010,map03010	M00178	170.719	4.50715	7.25969	0
gsp_31_scaffold_571_7	1860	COG0568@1|root,COG0568@2|Bacteria,1MVNJ@1224|Proteobacteria,1RMQI@1236|Gammaproteobacteria,1WWD1@135613|Chromatiales	Sigma factors are initiation factors that promote the attachment of RNA polymerase to specific initiation sites and are then released. This sigma factor is the primary sigma factor during exponential growth	rpoD	-	-	ko:K03086	-	-	170.554	2.51555	9.78764	0
gsp_31_scaffold_927_3	654	COG0664@1|root,COG0664@2|Bacteria,1MXID@1224|Proteobacteria,1RMIZ@1236|Gammaproteobacteria,1J52V@118884|unclassified Gammaproteobacteria	COG0664 cAMP-binding proteins - catabolite gene activator and regulatory subunit of cAMP-dependent protein kinases	crp	GO:0000166,GO:0003674,GO:0003676,GO:0003677,GO:0003700,GO:0005488,GO:0005515,GO:0005575,GO:0005622,GO:0005623,GO:0005737,GO:0005829,GO:0006139,GO:0006351,GO:0006355,GO:0006725,GO:0006807,GO:0007154,GO:0007584,GO:0008144,GO:0008150,GO:0008152,GO:0009058,GO:0009059,GO:0009605,GO:0009889,GO:0009890,GO:0009891,GO:0009892,GO:0009893,GO:0009987,GO:0009991,GO:0010467,GO:0010468,GO:0010556,GO:0010557,GO:…	-	ko:K10914	ko02020,ko02024,ko02025,ko02026,ko05111,map02020,map02024,map02025,map02026,map05111	-	169.555	5.70631	6.99771	0
gsp_31_scaffold_264_4	411	COG2923@1|root,COG2923@2|Bacteria,1N8RV@1224|Proteobacteria,1SD0S@1236|Gammaproteobacteria	Belongs to the DsrF TusC family	tusC	GO:0002097,GO:0002098,GO:0002143,GO:0005575,GO:0005622,GO:0005623,GO:0005737,GO:0005829,GO:0006139,GO:0006396,GO:0006399,GO:0006400,GO:0006725,GO:0006807,GO:0008033,GO:0008150,GO:0008152,GO:0009451,GO:0009987,GO:0010467,GO:0016070,GO:0032991,GO:0034227,GO:0034470,GO:0034641,GO:0034660,GO:0043170,GO:0043412,GO:0044237,GO:0044238,GO:0044424,GO:0044444,GO:0044445,GO:0044464,GO:0046483,GO:0071704,GO:…	-	ko:K07236	ko04122,map04122	-	167.397	0	3.20453	0
gsp_31_scaffold_21_3	504	Unknown protein	Unknown protein	Unknown protein	Unknown protein	Unknown protein	Unknown protein	Unknown protein	Unknown protein	166.493	0	11.7805	0
gsp_31_scaffold_659_8	663	COG2854@1|root,COG2854@2|Bacteria,1NKFA@1224|Proteobacteria,1RNJW@1236|Gammaproteobacteria,1J6Q7@118884|unclassified Gammaproteobacteria	MlaC protein	mlaC	GO:0005575,GO:0005623,GO:0006810,GO:0006811,GO:0006820,GO:0006869,GO:0008150,GO:0009987,GO:0010876,GO:0015711,GO:0015748,GO:0015914,GO:0016043,GO:0030288,GO:0030313,GO:0031975,GO:0033036,GO:0042597,GO:0044464,GO:0051179,GO:0051234,GO:0061024,GO:0071702,GO:0071840,GO:0120009,GO:0120010	-	ko:K07323	ko02010,map02010	M00210	166.381	3.51803	8.68797	0
gsp_31_scaffold_137_3	330	COG0607@1|root,COG0607@2|Bacteria,1QMXA@1224|Proteobacteria,1S6DI@1236|Gammaproteobacteria	Pfam Rhodanese-like	-	-	-	-	-	-	166.331	2.59161	9.57442	0
gsp_31_scaffold_139_11	2886	COG2304@1|root,COG3419@1|root,COG2304@2|Bacteria,COG3419@2|Bacteria,1NUAV@1224|Proteobacteria,1RPV3@1236|Gammaproteobacteria	Tfp pilus assembly protein tip-associated adhesin PilY1	pilY1	-	-	ko:K02674	-	-	166.054	2.69016	9.33804	0.0558917
gsp_31_scaffold_225_12	369	COG0093@1|root,COG0093@2|Bacteria,1RCWZ@1224|Proteobacteria,1S3Z3@1236|Gammaproteobacteria,1J5YX@118884|unclassified Gammaproteobacteria	Binds to 23S rRNA. Forms part of two intersubunit bridges in the 70S ribosome	rplN	GO:0003674,GO:0003676,GO:0003723,GO:0003735,GO:0005198,GO:0005488,GO:0005575,GO:0005622,GO:0005623,GO:0005737,GO:0005829,GO:0005840,GO:0006412,GO:0006518,GO:0006807,GO:0008150,GO:0008152,GO:0009058,GO:0009059,GO:0009987,GO:0010467,GO:0015934,GO:0019538,GO:0019843,GO:0022625,GO:0022626,GO:0032991,GO:0034641,GO:0034645,GO:0043043,GO:0043170,GO:0043226,GO:0043228,GO:0043229,GO:0043232,GO:0043603,GO:…	-	ko:K02874	ko03010,map03010	M00178,M00179	164.412	0	5.71171	0
gsp_31_scaffold_225_8	684	COG0092@1|root,COG0092@2|Bacteria,1MUAI@1224|Proteobacteria,1RN0P@1236|Gammaproteobacteria,1J4GK@118884|unclassified Gammaproteobacteria	Binds the lower part of the 30S subunit head. Binds mRNA in the 70S ribosome, positioning it for translation	rpsC	GO:0000028,GO:0002181,GO:0003674,GO:0003735,GO:0005198,GO:0005575,GO:0005622,GO:0005623,GO:0005737,GO:0005829,GO:0005840,GO:0006412,GO:0006518,GO:0006807,GO:0006996,GO:0008150,GO:0008152,GO:0009058,GO:0009059,GO:0009987,GO:0010467,GO:0015935,GO:0016043,GO:0019538,GO:0022607,GO:0022613,GO:0022618,GO:0022626,GO:0022627,GO:0032991,GO:0034622,GO:0034641,GO:0034645,GO:0042254,GO:0042255,GO:0042274,GO:…	-	ko:K02982	ko03010,map03010	M00178,M00179	164.115	0	5.55549	0
gsp_31_scaffold_194_4	708	COG0457@1|root,COG0457@2|Bacteria,1R85G@1224|Proteobacteria,1S0MD@1236|Gammaproteobacteria	Tetratricopeptide repeat	-	-	-	-	-	-	162.725	0	3.33009	0
gsp_31_scaffold_137_10	192	2EGD6@1|root,33A4Z@2|Bacteria,1N733@1224|Proteobacteria,1SF0T@1236|Gammaproteobacteria	Protein of unknown function (DUF2892)	-	-	-	-	-	-	161.254	0	0	0
gsp_31_scaffold_19_27	468	COG2332@1|root,COG2332@2|Bacteria,1RHN5@1224|Proteobacteria,1S5VA@1236|Gammaproteobacteria,1J6M0@118884|unclassified Gammaproteobacteria	Heme chaperone required for the biogenesis of c-type cytochromes. Transiently binds heme delivered by CcmC and transfers the heme to apo-cytochromes in a process facilitated by CcmF and CcmH	ccmE	GO:0003674,GO:0003824,GO:0005488,GO:0005575,GO:0005623,GO:0005886,GO:0006464,GO:0006807,GO:0006810,GO:0008150,GO:0008152,GO:0009897,GO:0009986,GO:0009987,GO:0015886,GO:0016020,GO:0016043,GO:0017003,GO:0017004,GO:0017006,GO:0018063,GO:0019538,GO:0020037,GO:0022607,GO:0031224,GO:0031226,GO:0031233,GO:0031237,GO:0034622,GO:0036211,GO:0043170,GO:0043412,GO:0043933,GO:0044085,GO:0044237,GO:0044238,GO:…	-	ko:K02197	-	-	161.054	0	10.7437	0
gsp_31_scaffold_203_12	666	COG0681@1|root,COG0681@2|Bacteria,1R7Z4@1224|Proteobacteria,1RX6N@1236|Gammaproteobacteria,466WH@72275|Alteromonadaceae	Belongs to the peptidase S26 family	-	-	3.4.21.89	ko:K03100	ko02024,ko03060,map02024,map03060	-	160.864	5.99581	0	0
gsp_31_scaffold_89_13	372	COG2010@1|root,COG2010@2|Bacteria,1N91W@1224|Proteobacteria,1SD5N@1236|Gammaproteobacteria	Sulfur oxidation	soxX	-	-	ko:K17223	ko00920,ko01100,ko01120,map00920,map01100,map01120	M00595	160.773	5.64303	30.5848	0
gsp_31_scaffold_46_22	531	COG3065@1|root,COG3065@2|Bacteria,1MZ8C@1224|Proteobacteria,1S9UB@1236|Gammaproteobacteria,1JBKE@118884|unclassified Gammaproteobacteria	Outer membrane lipoprotein Slp family	slp	GO:0003674,GO:0005488,GO:0005515,GO:0005575,GO:0016020,GO:0019867,GO:0042802	-	ko:K07285	-	-	160.387	0	9.61242	0
gsp_31_scaffold_298_2	504	COG1580@1|root,COG1580@2|Bacteria,1N2N9@1224|Proteobacteria,1SAF0@1236|Gammaproteobacteria,1J6I3@118884|unclassified Gammaproteobacteria	Controls the rotational direction of flagella during chemotaxis	fliL	-	-	ko:K02415	-	-	158.756	1.26829	7.73413	0
gsp_31_scaffold_218_6	381	COG0222@1|root,COG0222@2|Bacteria,1RGU4@1224|Proteobacteria,1S5V7@1236|Gammaproteobacteria,1J6A7@118884|unclassified Gammaproteobacteria	Forms part of the ribosomal stalk which helps the ribosome interact with GTP-bound translation factors. Is thus essential for accurate translation	rplL	GO:0003674,GO:0003735,GO:0005198,GO:0005488,GO:0005515,GO:0005575,GO:0005622,GO:0005623,GO:0005737,GO:0005829,GO:0005840,GO:0006412,GO:0006518,GO:0006807,GO:0008150,GO:0008152,GO:0009058,GO:0009059,GO:0009987,GO:0010467,GO:0015934,GO:0019538,GO:0022625,GO:0022626,GO:0032991,GO:0034641,GO:0034645,GO:0042802,GO:0042803,GO:0043021,GO:0043022,GO:0043043,GO:0043170,GO:0043226,GO:0043228,GO:0043229,GO:…	-	ko:K02935	ko03010,map03010	M00178	157.18	1.78049	5.52163	0
gsp_31_scaffold_220_12	585	COG0247@1|root,COG0247@2|Bacteria,1RF02@1224|Proteobacteria,1S302@1236|Gammaproteobacteria	Protein of unknown function (DUF3501)	-	-	-	-	-	-	156.484	2.55975	23.3257	0
gsp_31_scaffold_218_9	435	COG0080@1|root,COG0080@2|Bacteria,1RA2M@1224|Proteobacteria,1S22R@1236|Gammaproteobacteria,1WXZD@135613|Chromatiales	Forms part of the ribosomal stalk which helps the ribosome interact with GTP-bound translation factors	rplK	-	-	ko:K02867	ko03010,map03010	M00178,M00179	155.632	3.40894	12.4088	0
gsp_31_scaffold_172_5	513	2CM34@1|root,32WDG@2|Bacteria,1N4BM@1224|Proteobacteria,1SAXK@1236|Gammaproteobacteria	Protein of unknown function (DUF2939)	-	-	-	-	-	-	155.628	0	1.9529	0
gsp_31_scaffold_46_1	384	COG1433@1|root,COG1433@2|Bacteria,1N7S0@1224|Proteobacteria,1S7GP@1236|Gammaproteobacteria	PFAM Dinitrogenase iron-molybdenum cofactor	-	-	-	-	-	-	153.616	0.277437	0	0
gsp_31_scaffold_220_14	1344	COG0247@1|root,COG0247@2|Bacteria,1MWTK@1224|Proteobacteria,1RQ9M@1236|Gammaproteobacteria,1J7KN@118884|unclassified Gammaproteobacteria	Cysteine-rich domain	glpC	GO:0003674,GO:0005488,GO:0005575,GO:0005623,GO:0005886,GO:0006091,GO:0008150,GO:0008152,GO:0009061,GO:0009987,GO:0015980,GO:0016020,GO:0022900,GO:0043167,GO:0043169,GO:0044237,GO:0044464,GO:0045333,GO:0046872,GO:0048037,GO:0051536,GO:0051540,GO:0055114,GO:0071944	1.1.5.3	ko:K00113,ko:K11473	ko00564,ko00630,ko01100,ko01110,ko01120,ko01130,map00564,map00630,map01100,map01110,map01120,map01130	-	153.297	0.815023	8.55517	0
gsp_31_scaffold_509_11	630	Unknown protein	Unknown protein	Unknown protein	Unknown protein	Unknown protein	Unknown protein	Unknown protein	Unknown protein	152.751	4.12256	3.33125	0
gsp_31_scaffold_547_24	849	COG0568@1|root,COG0568@2|Bacteria,1MVWR@1224|Proteobacteria,1RMFR@1236|Gammaproteobacteria,1J4RB@118884|unclassified Gammaproteobacteria	Sigma factors are initiation factors that promote the attachment of RNA polymerase to specific initiation sites and are then released. This sigma factor is involved in regulation of expression of heat shock genes	rpoH	GO:0000150,GO:0000976,GO:0000984,GO:0000985,GO:0000988,GO:0000990,GO:0001017,GO:0001046,GO:0001047,GO:0001067,GO:0001121,GO:0001130,GO:0001131,GO:0001140,GO:0001216,GO:0003674,GO:0003676,GO:0003677,GO:0003690,GO:0003700,GO:0003824,GO:0005488,GO:0005575,GO:0005622,GO:0005623,GO:0005737,GO:0005829,GO:0005886,GO:0006139,GO:0006259,GO:0006310,GO:0006351,GO:0006352,GO:0006355,GO:0006725,GO:0006807,GO:…	-	ko:K03089	-	-	152.708	4.48257	2.13167	0
gsp_31_scaffold_83_5	288	COG0721@1|root,COG0721@2|Bacteria,1MZQP@1224|Proteobacteria,1S8VY@1236|Gammaproteobacteria,1J6H3@118884|unclassified Gammaproteobacteria	Allows the formation of correctly charged Asn-tRNA(Asn) or Gln-tRNA(Gln) through the transamidation of misacylated Asp- tRNA(Asn) or Glu-tRNA(Gln) in organisms which lack either or both of asparaginyl-tRNA or glutaminyl-tRNA synthetases. The reaction takes place in the presence of glutamine and ATP through an activated phospho-Asp-tRNA(Asn) or phospho-Glu-tRNA(Gln)	gatC	-	6.3.5.6,6.3.5.7	ko:K02435	ko00970,ko01100,map00970,map01100	-	151.608	0	4.63813	0
gsp_31_scaffold_92_19	810	Unknown protein	Unknown protein	Unknown protein	Unknown protein	Unknown protein	Unknown protein	Unknown protein	Unknown protein	151.454	1.72546	7.83516	0
gsp_31_scaffold_214_16	861	COG0356@1|root,COG0356@2|Bacteria,1MV87@1224|Proteobacteria,1RPHK@1236|Gammaproteobacteria,1J4Z2@118884|unclassified Gammaproteobacteria	it plays a direct role in the translocation of protons across the membrane	atpB	GO:0003674,GO:0003824,GO:0005215,GO:0005575,GO:0005622,GO:0005623,GO:0005886,GO:0005887,GO:0006139,GO:0006163,GO:0006164,GO:0006725,GO:0006753,GO:0006754,GO:0006793,GO:0006796,GO:0006807,GO:0006810,GO:0006811,GO:0006812,GO:0008150,GO:0008152,GO:0008324,GO:0009058,GO:0009117,GO:0009123,GO:0009124,GO:0009126,GO:0009127,GO:0009141,GO:0009142,GO:0009144,GO:0009145,GO:0009150,GO:0009152,GO:0009156,GO:…	-	ko:K02108	ko00190,ko00195,ko01100,map00190,map00195,map01100	M00157	151.144	1.1739	3.85087	0
gsp_31_scaffold_29_4	345	COG0335@1|root,COG0335@2|Bacteria,1RH3A@1224|Proteobacteria,1S5XX@1236|Gammaproteobacteria,1J65P@118884|unclassified Gammaproteobacteria	This protein is located at the 30S-50S ribosomal subunit interface and may play a role in the structure and function of the aminoacyl-tRNA binding site	rplS	GO:0000027,GO:0003674,GO:0003676,GO:0003723,GO:0003735,GO:0005198,GO:0005488,GO:0005575,GO:0005622,GO:0005623,GO:0005737,GO:0005829,GO:0005840,GO:0006412,GO:0006518,GO:0006807,GO:0006996,GO:0008150,GO:0008152,GO:0009058,GO:0009059,GO:0009987,GO:0010467,GO:0015934,GO:0016043,GO:0019538,GO:0019843,GO:0022607,GO:0022613,GO:0022618,GO:0022625,GO:0022626,GO:0032991,GO:0034622,GO:0034641,GO:0034645,GO:…	-	ko:K02884	ko03010,map03010	M00178	150.748	0	17.5051	0
gsp_31_scaffold_91_15	1065	COG0191@1|root,COG0191@2|Bacteria,1MURX@1224|Proteobacteria,1RQUC@1236|Gammaproteobacteria,1J4R3@118884|unclassified Gammaproteobacteria	COG0191 Fructose tagatose bisphosphate aldolase	fba	-	4.1.2.13	ko:K01624	ko00010,ko00030,ko00051,ko00680,ko00710,ko01100,ko01110,ko01120,ko01130,ko01200,ko01230,map00010,map00030,map00051,map00680,map00710,map01100,map01110,map01120,map01130,map01200,map01230	M00001,M00003,M00165,M00167,M00344,M00345	150.199	0.703897	4.26783	0
gsp_31_scaffold_243_19	918	COG0774@1|root,COG0774@2|Bacteria,1MV6T@1224|Proteobacteria,1RQ72@1236|Gammaproteobacteria,1J54C@118884|unclassified Gammaproteobacteria	Catalyzes the hydrolysis of UDP-3-O-myristoyl-N- acetylglucosamine to form UDP-3-O-myristoylglucosamine and acetate, the committed step in lipid A biosynthesis	lpxC	GO:0003674,GO:0003824,GO:0005488,GO:0005506,GO:0005575,GO:0005622,GO:0005623,GO:0005737,GO:0005975,GO:0006629,GO:0006643,GO:0006644,GO:0006664,GO:0006793,GO:0006796,GO:0008150,GO:0008152,GO:0008270,GO:0008610,GO:0008654,GO:0008759,GO:0009058,GO:0009245,GO:0009247,GO:0009311,GO:0009312,GO:0009987,GO:0016051,GO:0016787,GO:0016810,GO:0016811,GO:0019213,GO:0019637,GO:0043167,GO:0043169,GO:0044237,GO:…	3.5.1.108	ko:K02535	ko00540,ko01100,map00540,map01100	M00060	149.529	0	7.15106	0
gsp_31_scaffold_214_15	471	COG3312@1|root,COG3312@2|Bacteria,1N395@1224|Proteobacteria,1S5VP@1236|Gammaproteobacteria,1WYPI@135613|Chromatiales	PFAM ATP synthase I chain	-	-	-	ko:K02116	-	-	149.051	0	10.6078	0
gsp_31_scaffold_389_3	945	COG3829@1|root,COG3829@2|Bacteria,1NU8B@1224|Proteobacteria,1RMHY@1236|Gammaproteobacteria	transcriptional regulator	-	-	-	ko:K11914	-	-	146.635	2.22138	3.3576	0
gsp_31_scaffold_985_6	669	COG2518@1|root,COG2518@2|Bacteria,1RD6S@1224|Proteobacteria,1S0KH@1236|Gammaproteobacteria	O-Methyltransferase	pcm	-	2.1.1.77	ko:K00573	-	-	146.083	0	7.95809	0
gsp_31_scaffold_210_10	456	COG2703@1|root,COG2703@2|Bacteria,1RK9A@1224|Proteobacteria,1SAZP@1236|Gammaproteobacteria	hemerythrin-like metal-binding	-	-	-	ko:K07216	-	-	145.656	0	10.9173	0
gsp_31_scaffold_40_16	753	COG0149@1|root,COG0149@2|Bacteria,1MWK5@1224|Proteobacteria,1RM8I@1236|Gammaproteobacteria,1J5PU@118884|unclassified Gammaproteobacteria	Involved in the gluconeogenesis. Catalyzes stereospecifically the conversion of dihydroxyacetone phosphate (DHAP) to D-glyceraldehyde-3-phosphate (G3P)	tpiA	GO:0003674,GO:0003824,GO:0004807,GO:0005575,GO:0005622,GO:0005623,GO:0005737,GO:0005829,GO:0005975,GO:0005996,GO:0006006,GO:0006066,GO:0006071,GO:0006081,GO:0006082,GO:0006090,GO:0006091,GO:0006094,GO:0006096,GO:0006139,GO:0006163,GO:0006164,GO:0006165,GO:0006725,GO:0006732,GO:0006733,GO:0006753,GO:0006754,GO:0006757,GO:0006793,GO:0006796,GO:0006807,GO:0008150,GO:0008152,GO:0009056,GO:0009058,GO:…	5.3.1.1	ko:K01803	ko00010,ko00051,ko00562,ko00710,ko01100,ko01110,ko01120,ko01130,ko01200,ko01230,map00010,map00051,map00562,map00710,map01100,map01110,map01120,map01130,map01200,map01230	M00001,M00002,M00003	144.913	0	5.84207	0
gsp_31_scaffold_75_15	267	COG0724@1|root,COG0724@2|Bacteria,1NDEM@1224|Proteobacteria,1SFDX@1236|Gammaproteobacteria	PFAM RNA recognition motif	-	-	-	-	-	-	143.12	11.5153	7.50439	0
gsp_31_scaffold_509_7	639	COG0740@1|root,COG0740@2|Bacteria,1MV46@1224|Proteobacteria,1RNR6@1236|Gammaproteobacteria,1J4TT@118884|unclassified Gammaproteobacteria	Cleaves peptides in various proteins in a process that requires ATP hydrolysis. Has a chymotrypsin-like activity. Plays a major role in the degradation of misfolded proteins	clpP	-	3.4.21.92	ko:K01358	ko04112,ko04212,map04112,map04212	-	142.421	0.132701	13.342	0
gsp_31_scaffold_184_17	489	COG1286@1|root,COG1286@2|Bacteria,1NF4G@1224|Proteobacteria,1RQ58@1236|Gammaproteobacteria,1J6GJ@118884|unclassified Gammaproteobacteria	membrane protein, required for colicin V production	cvpA	GO:0005575,GO:0005623,GO:0005886,GO:0008150,GO:0008152,GO:0009058,GO:0009403,GO:0009404,GO:0009987,GO:0016020,GO:0019748,GO:0044237,GO:0044249,GO:0044464,GO:0044550,GO:0071944	-	ko:K03558	-	-	140.832	6.67778	2.40905	0
gsp_31_scaffold_332_6	357	2CEUC@1|root,32S0I@2|Bacteria,1MZ90@1224|Proteobacteria,2UCBC@28211|Alphaproteobacteria	-	-	-	-	-	-	-	140.357	0.237524	0	0
gsp_31_scaffold_347_9	318	Unknown protein	Unknown protein	Unknown protein	Unknown protein	Unknown protein	Unknown protein	Unknown protein	Unknown protein	139.845	0	27.1393	0
gsp_31_scaffold_165_2	819	COG0500@1|root,COG2226@2|Bacteria,1R5JA@1224|Proteobacteria,1T3U6@1236|Gammaproteobacteria,1X2Q2@135613|Chromatiales	Belongs to the class I-like SAM-binding methyltransferase superfamily. Glycine N-methyltransferase family	-	-	2.1.1.156	ko:K18896	ko00260,map00260	-	139.643	4.17696	0.771565	0
gsp_31_scaffold_129_14	1215	COG1104@1|root,COG1104@2|Bacteria,1MU1C@1224|Proteobacteria,1RNCD@1236|Gammaproteobacteria,1J4KY@118884|unclassified Gammaproteobacteria	Master enzyme that delivers sulfur to a number of partners involved in Fe-S cluster assembly, tRNA modification or cofactor biosynthesis. Catalyzes the removal of elemental sulfur atoms from cysteine to produce alanine. Functions as a sulfur delivery protein for Fe-S cluster synthesis onto IscU, an Fe-S scaffold assembly protein, as well as other S acceptor proteins	iscS	GO:0001522,GO:0003674,GO:0003824,GO:0004123,GO:0005488,GO:0005575,GO:0005622,GO:0005623,GO:0005737,GO:0005829,GO:0006139,GO:0006396,GO:0006399,GO:0006400,GO:0006725,GO:0006790,GO:0006807,GO:0008033,GO:0008144,GO:0008150,GO:0008152,GO:0008483,GO:0009000,GO:0009058,GO:0009451,GO:0009987,GO:0010467,GO:0016043,GO:0016070,GO:0016226,GO:0016740,GO:0016769,GO:0016782,GO:0016783,GO:0016829,GO:0016846,GO:…	2.8.1.7	ko:K04487	ko00730,ko01100,ko04122,map00730,map01100,map04122	-	139.382	0.0876839	7.99037	0
gsp_31_scaffold_452_13	492	COG0450@1|root,COG0450@2|Bacteria,1MWPY@1224|Proteobacteria,1RN4S@1236|Gammaproteobacteria,1J4D9@118884|unclassified Gammaproteobacteria	COG0450 Peroxiredoxin	tsaA	-	1.11.1.15	ko:K03386	ko04214,map04214	-	138.703	0.216537	10.86	0
gsp_31_scaffold_29_17	774	COG1344@1|root,COG1344@2|Bacteria,1MV1N@1224|Proteobacteria,2VJTA@28216|Betaproteobacteria,2KM4H@206350|Nitrosomonadales	Flagellin is the subunit protein which polymerizes to form the filaments of bacterial flagella	-	-	-	ko:K02406	ko02020,ko02040,ko04621,ko04626,ko05132,ko05134,map02020,map02040,map04621,map04626,map05132,map05134	-	138.089	0	39.8155	0
gsp_31_scaffold_46_2	405	2B5BG@1|root,31Y5N@2|Bacteria,1RJ1N@1224|Proteobacteria,1S56J@1236|Gammaproteobacteria	-	-	-	-	-	-	-	137.789	0	7.66183	0
gsp_31_scaffold_208_21	1650	COG0459@1|root,COG0459@2|Bacteria,1MURR@1224|Proteobacteria,1RMTB@1236|Gammaproteobacteria,1J4FJ@118884|unclassified Gammaproteobacteria	Prevents misfolding and promotes the refolding and proper assembly of unfolded polypeptides generated under stress conditions	groL	GO:0003674,GO:0005488,GO:0005515,GO:0005575,GO:0005622,GO:0005623,GO:0005737,GO:0005829,GO:0006457,GO:0006458,GO:0008150,GO:0009986,GO:0009987,GO:0016465,GO:0018995,GO:0022610,GO:0030430,GO:0032991,GO:0033643,GO:0033644,GO:0033646,GO:0033647,GO:0033648,GO:0033655,GO:0043656,GO:0043657,GO:0043900,GO:0043903,GO:0044174,GO:0044175,GO:0044183,GO:0044215,GO:0044216,GO:0044217,GO:0044218,GO:0044279,GO:…	-	ko:K04077	ko03018,ko04212,ko04940,ko05134,ko05152,map03018,map04212,map04940,map05134,map05152	-	137.446	1.04949	3.95537	0
gsp_31_scaffold_354_4	999	COG3026@1|root,COG3026@2|Bacteria,1MUQ8@1224|Proteobacteria,1RNF3@1236|Gammaproteobacteria,1J65J@118884|unclassified Gammaproteobacteria	MucB/RseB C-terminal domain	rseB	GO:0003674,GO:0005488,GO:0005515,GO:0005575,GO:0005623,GO:0030288,GO:0030313,GO:0031975,GO:0042597,GO:0042802,GO:0044464,GO:0045152	-	ko:K03598	-	-	137.342	7.41345	8.64193	0
gsp_31_scaffold_3220_8	921	COG0115@1|root,COG0115@2|Bacteria,1MVB0@1224|Proteobacteria,1RP6Z@1236|Gammaproteobacteria,1WW7W@135613|Chromatiales	Belongs to the class-IV pyridoxal-phosphate-dependent aminotransferase family	-	-	-	-	-	-	136.041	0	0.826915	0
gsp_31_scaffold_43_80	264	COG0695@1|root,COG0695@2|Bacteria,1N72P@1224|Proteobacteria,1SCA2@1236|Gammaproteobacteria,1J6Z4@118884|unclassified Gammaproteobacteria	Has a glutathione-disulfide oxidoreductase activity in the presence of NADPH and glutathione reductase. Reduces low molecular weight disulfides and proteins	grxC	-	-	ko:K03676	-	-	135.828	0.321197	0	0
gsp_31_scaffold_225_27	399	COG0203@1|root,COG0203@2|Bacteria,1RCWN@1224|Proteobacteria,1S3QK@1236|Gammaproteobacteria,1J60B@118884|unclassified Gammaproteobacteria	Ribosomal protein L17	rplQ	GO:0000027,GO:0003674,GO:0003735,GO:0005198,GO:0005575,GO:0005622,GO:0005623,GO:0005737,GO:0005829,GO:0005840,GO:0006412,GO:0006518,GO:0006807,GO:0006996,GO:0008150,GO:0008152,GO:0009058,GO:0009059,GO:0009987,GO:0010467,GO:0015934,GO:0016043,GO:0019538,GO:0022607,GO:0022613,GO:0022618,GO:0022625,GO:0022626,GO:0032991,GO:0034622,GO:0034641,GO:0034645,GO:0042254,GO:0042255,GO:0042273,GO:0043043,GO:…	-	ko:K02879	ko03010,map03010	M00178	134.172	13.6401	5.02247	0
gsp_31_scaffold_19_16	1188	COG2046@1|root,COG2046@2|Bacteria,1MUQB@1224|Proteobacteria,1RP4Q@1236|Gammaproteobacteria,1J4ZH@118884|unclassified Gammaproteobacteria	Belongs to the sulfate adenylyltransferase family	sat	-	2.7.7.4	ko:K00958	ko00230,ko00261,ko00450,ko00920,ko01100,ko01120,ko01130,map00230,map00261,map00450,map00920,map01100,map01120,map01130	M00176,M00596	133.35	0.0896768	10.1767	0
gsp_31_scaffold_681_8	387	COG2967@1|root,COG2967@2|Bacteria,1MZ2Z@1224|Proteobacteria,1S8SE@1236|Gammaproteobacteria,1J6H8@118884|unclassified Gammaproteobacteria	protein affecting Mg2 Co2 transport	apaG	-	-	ko:K06195	-	-	133.11	0	17.7902	0
gsp_31_scaffold_681_2	375	Unknown protein	Unknown protein	Unknown protein	Unknown protein	Unknown protein	Unknown protein	Unknown protein	Unknown protein	132.133	0	34.6436	0
gsp_31_scaffold_22_35	759	COG0426@1|root,COG0426@2|Bacteria,1N2Y0@1224|Proteobacteria,1RNZ8@1236|Gammaproteobacteria,1J9CJ@118884|unclassified Gammaproteobacteria	Metallo-beta-lactamase superfamily	-	-	-	-	-	-	131.133	0	17.2781	0
gsp_31_scaffold_214_11	210	COG1278@1|root,COG1278@2|Bacteria,1N6Q5@1224|Proteobacteria,1SCA7@1236|Gammaproteobacteria,1J6R5@118884|unclassified Gammaproteobacteria	'Cold-shock' DNA-binding domain	cspE	-	-	ko:K03704	-	-	130.978	6.37782	11.1368	23.8114
gsp_31_scaffold_29_23	786	COG4786@1|root,COG4786@2|Bacteria,1MVMA@1224|Proteobacteria,1RMJ2@1236|Gammaproteobacteria,1J4WA@118884|unclassified Gammaproteobacteria	Belongs to the flagella basal body rod proteins family	flgG	-	-	ko:K02392	ko02040,map02040	-	130.91	0	2.97884	0
gsp_31_scaffold_225_18	360	COG0256@1|root,COG0256@2|Bacteria,1RGY7@1224|Proteobacteria,1S5V2@1236|Gammaproteobacteria,1WZ44@135613|Chromatiales	This is one of the proteins that binds and probably mediates the attachment of the 5S RNA into the large ribosomal subunit, where it forms part of the central protuberance	rplR	-	-	ko:K02881	ko03010,map03010	M00178,M00179	129.161	0	15.1443	0
gsp_31_scaffold_684_3	1476	COG0265@1|root,COG0265@2|Bacteria,1MU63@1224|Proteobacteria,1RN9T@1236|Gammaproteobacteria,1J4GB@118884|unclassified Gammaproteobacteria	Belongs to the peptidase S1C family	-	-	3.4.21.107	ko:K04771,ko:K04772	ko01503,ko02020,map01503,map02020	M00728	129.098	1.0535	3.3881	0
gsp_31_scaffold_21_40	909	Unknown protein	Unknown protein	Unknown protein	Unknown protein	Unknown protein	Unknown protein	Unknown protein	Unknown protein	128.814	2.53432	22.1035	0
gsp_31_scaffold_264_11	750	COG0437@1|root,COG0437@2|Bacteria,1NBU3@1224|Proteobacteria,1RRYZ@1236|Gammaproteobacteria	PFAM 4Fe-4S ferredoxin, iron-sulfur binding domain protein	dsrO	-	-	ko:K00184	-	-	128.578	0	1.08917	0
gsp_31_scaffold_220_17	990	COG1858@1|root,COG1858@2|Bacteria,1MV70@1224|Proteobacteria,2VI1Z@28216|Betaproteobacteria,2KVIB@206389|Rhodocyclales	cytochrome c peroxidase	-	-	1.11.1.5	ko:K00428	-	-	127.132	0	1.49976	0
gsp_31_scaffold_231_16	879	COG0455@1|root,COG0455@2|Bacteria,1R8IW@1224|Proteobacteria,1RMZ2@1236|Gammaproteobacteria,1J4GX@118884|unclassified Gammaproteobacteria	Belongs to the ParA family	fleN	-	-	ko:K04562	-	-	127.058	0	8.65519	0
gsp_31_scaffold_208_20	291	COG0234@1|root,COG0234@2|Bacteria,1MZ2X@1224|Proteobacteria,1S8YR@1236|Gammaproteobacteria,1J6G0@118884|unclassified Gammaproteobacteria	Binds to Cpn60 in the presence of Mg-ATP and suppresses the ATPase activity of the latter	groS	GO:0003674,GO:0005488,GO:0005515,GO:0006457,GO:0006458,GO:0006950,GO:0006986,GO:0008150,GO:0009987,GO:0010033,GO:0035966,GO:0042221,GO:0043167,GO:0043169,GO:0046872,GO:0050896,GO:0051082,GO:0051084,GO:0051085,GO:0051087,GO:0061077	-	ko:K04078	-	-	127.056	0	3.44274	0
gsp_31_scaffold_40_30	966	COG0784@1|root,COG0835@1|root,COG0784@2|Bacteria,COG0835@2|Bacteria,1N81M@1224|Proteobacteria,1RPS1@1236|Gammaproteobacteria,1J4FK@118884|unclassified Gammaproteobacteria	COG0835 Chemotaxis signal transduction protein	cheV	-	-	ko:K03415	ko02020,ko02030,map02020,map02030	M00506	126.798	0	16.5024	0
gsp_31_scaffold_403_1	1443	COG0382@1|root,COG0382@2|Bacteria,1MXCM@1224|Proteobacteria,1RRWB@1236|Gammaproteobacteria	PFAM UbiA prenyltransferase	-	-	-	-	-	-	126.707	0	0.746739	0
gsp_31_scaffold_139_38	789	COG0535@1|root,COG0535@2|Bacteria,1RBC4@1224|Proteobacteria,1SKEW@1236|Gammaproteobacteria	4Fe-4S single cluster domain	-	-	-	-	-	-	126.259	0	0.846503	0
gsp_31_scaffold_72_3	648	COG2197@1|root,COG2197@2|Bacteria,1MWGM@1224|Proteobacteria,1RQ1J@1236|Gammaproteobacteria,1J609@118884|unclassified Gammaproteobacteria	COG2197 Response regulator containing a CheY-like receiver domain and an HTH DNA-binding domain	letA	-	-	ko:K07689	ko02020,ko02025,ko02026,ko05111,map02020,map02025,map02026,map05111	M00475	125.813	4.43934	10.464	0
gsp_31_scaffold_361_7	636	COG1977@1|root,COG3536@1|root,COG1977@2|Bacteria,COG3536@2|Bacteria,1MZ5M@1224|Proteobacteria,1S8TB@1236|Gammaproteobacteria,1J6I8@118884|unclassified Gammaproteobacteria	protein conserved in bacteria	-	-	5.3.1.16	ko:K01814	ko00340,ko01100,ko01110,ko01230,map00340,map01100,map01110,map01230	M00026	125.576	0	7.09663	0
gsp_31_scaffold_120_7	471	Unknown protein	Unknown protein	Unknown protein	Unknown protein	Unknown protein	Unknown protein	Unknown protein	Unknown protein	125.548	0.678573	2.82364	0
gsp_31_scaffold_370_5	408	COG2033@1|root,COG2033@2|Bacteria,1N615@1224|Proteobacteria	Desulfoferrodoxin	-	-	1.15.1.2	ko:K05919	-	-	125.484	0	7.50469	0
gsp_31_scaffold_225_15	306	COG0199@1|root,COG0199@2|Bacteria,1MZDT@1224|Proteobacteria,1S62N@1236|Gammaproteobacteria,1J6KB@118884|unclassified Gammaproteobacteria	Binds 16S rRNA, required for the assembly of 30S particles and may also be responsible for determining the conformation of the 16S rRNA at the A site	rpsN	GO:0000028,GO:0003674,GO:0003735,GO:0005198,GO:0005575,GO:0005622,GO:0005623,GO:0005737,GO:0005829,GO:0005840,GO:0006412,GO:0006518,GO:0006807,GO:0006996,GO:0008150,GO:0008152,GO:0009058,GO:0009059,GO:0009987,GO:0010467,GO:0015935,GO:0016043,GO:0019538,GO:0022607,GO:0022613,GO:0022618,GO:0022626,GO:0022627,GO:0032991,GO:0034622,GO:0034641,GO:0034645,GO:0042254,GO:0042255,GO:0042274,GO:0043043,GO:…	-	ko:K02954	ko03010,map03010	M00178,M00179	125.085	0	6.09119	0
gsp_31_scaffold_238_9	1008	COG0502@1|root,COG0502@2|Bacteria,1MVFF@1224|Proteobacteria,1RMEQ@1236|Gammaproteobacteria,1WWXZ@135613|Chromatiales	Catalyzes the conversion of dethiobiotin (DTB) to biotin by the insertion of a sulfur atom into dethiobiotin via a radical- based mechanism	bioB	-	2.8.1.6	ko:K01012	ko00780,ko01100,map00780,map01100	M00123,M00573,M00577	124.44	0.0806272	5.41646	0
gsp_31_scaffold_40_21	297	COG1534@1|root,COG1534@2|Bacteria,1N8K5@1224|Proteobacteria,1SDIM@1236|Gammaproteobacteria,1J6YZ@118884|unclassified Gammaproteobacteria	RNA-binding protein containing KH domain, possibly ribosomal protein	yhbY	GO:0000027,GO:0000028,GO:0000966,GO:0000967,GO:0003674,GO:0005488,GO:0005575,GO:0005622,GO:0005623,GO:0005737,GO:0005829,GO:0006139,GO:0006364,GO:0006396,GO:0006725,GO:0006807,GO:0006996,GO:0008150,GO:0008152,GO:0009987,GO:0010467,GO:0016043,GO:0016070,GO:0016072,GO:0022607,GO:0022613,GO:0022618,GO:0034470,GO:0034471,GO:0034622,GO:0034641,GO:0034660,GO:0042254,GO:0042255,GO:0042273,GO:0042274,GO:…	-	ko:K07574	-	-	124.122	0	17.2323	0
gsp_31_scaffold_568_7	1299	COG2982@1|root,COG2982@2|Bacteria	Protein involved in outer membrane biogenesis	-	-	-	-	-	-	124.082	0	4.21613	0
gsp_31_scaffold_129_12	834	COG1045@1|root,COG1045@2|Bacteria,1MVFX@1224|Proteobacteria,1RNCA@1236|Gammaproteobacteria,1J5DH@118884|unclassified Gammaproteobacteria	Bacterial transferase hexapeptide (six repeats)	cysE	-	2.3.1.30	ko:K00640	ko00270,ko00920,ko01100,ko01110,ko01120,ko01200,ko01230,ko05111,map00270,map00920,map01100,map01110,map01120,map01200,map01230,map05111	M00021	124.011	0	7.27244	0
gsp_31_scaffold_139_25	444	2DP15@1|root,3303T@2|Bacteria,1N7NN@1224|Proteobacteria,1S90P@1236|Gammaproteobacteria,1J6SN@118884|unclassified Gammaproteobacteria	Domain of unknown function (DUF4426)	PP5099	-	-	-	-	-	123.494	0	10.2018	0
gsp_31_scaffold_315_9	633	COG2885@1|root,COG2885@2|Bacteria,1N6EM@1224|Proteobacteria,2VM27@28216|Betaproteobacteria	Belongs to the ompA family	rmpM	-	-	ko:K03286	-	-	122.604	0	17.1756	0
gsp_31_scaffold_288_5	1029	COG0468@1|root,COG0468@2|Bacteria,1MU3C@1224|Proteobacteria,1RMHP@1236|Gammaproteobacteria,1J536@118884|unclassified Gammaproteobacteria	Can catalyze the hydrolysis of ATP in the presence of single-stranded DNA, the ATP-dependent uptake of single-stranded DNA by duplex DNA, and the ATP-dependent hybridization of homologous single-stranded DNAs. It interacts with LexA causing its activation and leading to its autocatalytic cleavage	recA	GO:0003674,GO:0003676,GO:0003677,GO:0003697,GO:0005488,GO:0005575,GO:0005622,GO:0005623,GO:0005737,GO:0005829,GO:0006139,GO:0006259,GO:0006281,GO:0006310,GO:0006725,GO:0006807,GO:0006928,GO:0006950,GO:0006974,GO:0007154,GO:0008150,GO:0008152,GO:0009314,GO:0009432,GO:0009605,GO:0009628,GO:0009987,GO:0009991,GO:0010212,GO:0031668,GO:0033554,GO:0034641,GO:0040011,GO:0043170,GO:0044237,GO:0044238,GO:…	-	ko:K03553	ko03440,map03440	M00729	122.031	0	4.18887	0
gsp_31_scaffold_533_3	474	Unknown protein	Unknown protein	Unknown protein	Unknown protein	Unknown protein	Unknown protein	Unknown protein	Unknown protein	122.003	0	18.5146	0
gsp_31_scaffold_29_5	762	COG0336@1|root,COG0336@2|Bacteria,1MUN1@1224|Proteobacteria,1RMWC@1236|Gammaproteobacteria,1J4M2@118884|unclassified Gammaproteobacteria	Belongs to the RNA methyltransferase TrmD family	trmD	GO:0000287,GO:0001510,GO:0002939,GO:0003674,GO:0003824,GO:0005488,GO:0005515,GO:0005575,GO:0005622,GO:0005623,GO:0005737,GO:0005829,GO:0006139,GO:0006396,GO:0006399,GO:0006400,GO:0006725,GO:0006807,GO:0008033,GO:0008150,GO:0008152,GO:0008168,GO:0008173,GO:0008175,GO:0008757,GO:0009019,GO:0009451,GO:0009987,GO:0010467,GO:0016070,GO:0016423,GO:0016740,GO:0016741,GO:0016772,GO:0016779,GO:0030488,GO:…	2.1.1.228	ko:K00554	-	-	121.921	0	3.15711	0
gsp_31_scaffold_1024_4	624	COG1361@1|root,COG1361@2|Bacteria,4PNCW@976|Bacteroidetes,1J0G1@117747|Sphingobacteriia	Domain of unknown function (DUF4157)	-	-	-	-	-	-	121.792	0.170731	6.07607	0
gsp_31_scaffold_46_29	489	COG0652@1|root,COG0652@2|Bacteria,1R9ZQ@1224|Proteobacteria,1S222@1236|Gammaproteobacteria,1J5XT@118884|unclassified Gammaproteobacteria	PPIases accelerate the folding of proteins. It catalyzes the cis-trans isomerization of proline imidic peptide bonds in oligopeptides	ppiB	GO:0000413,GO:0003674,GO:0003755,GO:0003824,GO:0005575,GO:0005622,GO:0005623,GO:0005737,GO:0005829,GO:0006464,GO:0006807,GO:0008150,GO:0008152,GO:0009987,GO:0016853,GO:0016859,GO:0018193,GO:0018208,GO:0019538,GO:0036211,GO:0043170,GO:0043412,GO:0044237,GO:0044238,GO:0044260,GO:0044267,GO:0044424,GO:0044444,GO:0044464,GO:0071704,GO:0140096,GO:1901564	5.2.1.8	ko:K03768	-	-	121.541	0	16.8354	0
gsp_31_scaffold_293_19	450	COG0226@1|root,COG0226@2|Bacteria,1N19C@1224|Proteobacteria,1SEQX@1236|Gammaproteobacteria,1WZ27@135613|Chromatiales	COG0226 ABC-type phosphate transport system, periplasmic component	-	-	-	-	-	-	121.528	0.188436	4.6504	0
gsp_31_scaffold_570_7	1257	COG1158@1|root,COG1158@2|Bacteria,1MUCF@1224|Proteobacteria,1RP95@1236|Gammaproteobacteria,1J4QP@118884|unclassified Gammaproteobacteria	Facilitates transcription termination by a mechanism that involves Rho binding to the nascent RNA, activation of Rho's RNA-dependent ATPase activity, and release of the mRNA from the DNA template	rho	GO:0003674,GO:0003676,GO:0003723,GO:0005488,GO:0005515,GO:0005575,GO:0005622,GO:0005623,GO:0005737,GO:0005829,GO:0006139,GO:0006351,GO:0006353,GO:0006725,GO:0006807,GO:0008150,GO:0008152,GO:0009058,GO:0009059,GO:0009987,GO:0010467,GO:0016070,GO:0018130,GO:0019438,GO:0032774,GO:0034641,GO:0034645,GO:0034654,GO:0042802,GO:0043170,GO:0044237,GO:0044238,GO:0044249,GO:0044260,GO:0044271,GO:0044424,GO:…	-	ko:K03628	ko03018,map03018	-	121.359	2.04113	7.45629	0
gsp_31_scaffold_19_33	1107	COG0547@1|root,COG0547@2|Bacteria,1QDR6@1224|Proteobacteria,1T9UH@1236|Gammaproteobacteria,1WW56@135613|Chromatiales	PFAM Glycosyl transferase, family	-	-	-	-	-	-	121.204	0	11.8372	0
gsp_31_scaffold_89_7	306	COG0776@1|root,COG0776@2|Bacteria,1RH5Z@1224|Proteobacteria,1S61Z@1236|Gammaproteobacteria,1J66K@118884|unclassified Gammaproteobacteria	This protein is one of the two subunits of integration host factor, a specific DNA-binding protein that functions in genetic recombination as well as in transcriptional and translational control	himA	GO:0000976,GO:0001067,GO:0001130,GO:0001216,GO:0001217,GO:0003674,GO:0003676,GO:0003677,GO:0003690,GO:0003700,GO:0005488,GO:0005575,GO:0005622,GO:0005623,GO:0005737,GO:0005829,GO:0006139,GO:0006351,GO:0006355,GO:0006725,GO:0006807,GO:0008150,GO:0008152,GO:0009058,GO:0009059,GO:0009889,GO:0009890,GO:0009891,GO:0009892,GO:0009893,GO:0009987,GO:0010467,GO:0010468,GO:0010556,GO:0010557,GO:0010558,GO:…	-	ko:K04764	-	-	120.279	2.5408	5.82527	0
gsp_31_scaffold_172_4	798	COG2199@1|root,COG3706@2|Bacteria,1NE0J@1224|Proteobacteria,1SF4P@1236|Gammaproteobacteria	Diguanylate cyclase, GGDEF domain	-	-	-	-	-	-	120.17	0.125101	7.31025	0
gsp_31_scaffold_211_12	987	COG0042@1|root,COG0042@2|Bacteria,1MV5V@1224|Proteobacteria,1RMJP@1236|Gammaproteobacteria,1J4ZK@118884|unclassified Gammaproteobacteria	Catalyzes the synthesis of 5,6-dihydrouridine (D), a modified base found in the D-loop of most tRNAs, via the reduction of the C5-C6 double bond in target uridines	dusB	GO:0002943,GO:0003674,GO:0003824,GO:0006139,GO:0006396,GO:0006399,GO:0006400,GO:0006725,GO:0006807,GO:0008033,GO:0008150,GO:0008152,GO:0009314,GO:0009451,GO:0009628,GO:0009987,GO:0010467,GO:0016070,GO:0016491,GO:0016627,GO:0017150,GO:0034470,GO:0034641,GO:0034660,GO:0043170,GO:0043412,GO:0044237,GO:0044238,GO:0046483,GO:0050896,GO:0055114,GO:0071704,GO:0090304,GO:0140098,GO:0140101,GO:1901360	-	ko:K05540	-	-	120.135	0	2.44638	0
gsp_31_scaffold_261_18	1572	COG2710@1|root,COG2710@2|Bacteria,1MWQ4@1224|Proteobacteria,1RMV3@1236|Gammaproteobacteria	This molybdenum-iron protein is part of the nitrogenase complex that catalyzes the key enzymatic reactions in nitrogen fixation	nifK	-	1.18.6.1	ko:K02591	ko00625,ko00910,ko01100,ko01120,map00625,map00910,map01100,map01120	M00175	119.649	0.0494583	7.92727	0
gsp_31_scaffold_92_1	1437	COG0348@1|root,COG0348@2|Bacteria,1MVFY@1224|Proteobacteria,1RMDI@1236|Gammaproteobacteria,1J4E8@118884|unclassified Gammaproteobacteria	COG0348 Polyferredoxin	ccoG	-	-	-	-	-	119.317	5.46457	1.58567	0
gsp_31_scaffold_119_10	582	COG2825@1|root,COG2825@2|Bacteria,1RD8X@1224|Proteobacteria,1RQIE@1236|Gammaproteobacteria,1J6ZX@118884|unclassified Gammaproteobacteria	Belongs to the skp family	skp	GO:0001530,GO:0003674,GO:0005488,GO:0005515,GO:0005575,GO:0005623,GO:0006457,GO:0006807,GO:0008104,GO:0008150,GO:0008152,GO:0008289,GO:0009279,GO:0009987,GO:0010467,GO:0016020,GO:0016043,GO:0019538,GO:0019867,GO:0022417,GO:0022607,GO:0030288,GO:0030312,GO:0030313,GO:0031647,GO:0031975,GO:0032978,GO:0033036,GO:0034613,GO:0042597,GO:0042802,GO:0043163,GO:0043165,GO:0043170,GO:0044085,GO:0044091,GO:…	-	ko:K06142	-	-	119.052	0	10.6423	0
gsp_31_scaffold_268_25	429	COG0824@1|root,COG0824@2|Bacteria,1MZH6@1224|Proteobacteria,1S93F@1236|Gammaproteobacteria,1J6J3@118884|unclassified Gammaproteobacteria	Thioesterase superfamily	ybgC	GO:0003674,GO:0003824,GO:0016787,GO:0016788,GO:0016790	3.1.2.23	ko:K01075,ko:K07107	ko00130,ko00362,ko01100,ko01110,ko01120,map00130,map00362,map01100,map01110,map01120	-	118.886	0	0	0
gsp_31_scaffold_378_4	372	Unknown protein	Unknown protein	Unknown protein	Unknown protein	Unknown protein	Unknown protein	Unknown protein	Unknown protein	118.797	0	51.4433	0
gsp_31_scaffold_22_29	1407	COG0174@1|root,COG0174@2|Bacteria,1MUGQ@1224|Proteobacteria,1RMD1@1236|Gammaproteobacteria,1J4KI@118884|unclassified Gammaproteobacteria	glutamine synthetase	glnA	-	6.3.1.2	ko:K01915	ko00220,ko00250,ko00630,ko00910,ko01100,ko01120,ko01230,ko02020,ko04217,ko04724,ko04727,map00220,map00250,map00630,map00910,map01100,map01120,map01230,map02020,map04217,map04724,map04727	-	118.237	0	7.79687	0
gsp_31_scaffold_22_4	255	Unknown protein	Unknown protein	Unknown protein	Unknown protein	Unknown protein	Unknown protein	Unknown protein	Unknown protein	118.219	0	24.3801	0
gsp_31_scaffold_203_3	801	COG1651@1|root,COG1651@2|Bacteria,1RD39@1224|Proteobacteria,1S3U8@1236|Gammaproteobacteria,1J675@118884|unclassified Gammaproteobacteria	Required for disulfide bond formation in some periplasmic proteins. Acts by transferring its disulfide bond to other proteins and is reduced in the process	dsbC	-	5.3.4.1	ko:K03981	-	-	118.11	1.62022	7.40414	0
gsp_31_scaffold_415_10	1044	COG0760@1|root,COG0760@2|Bacteria,1MZDK@1224|Proteobacteria,1S9DN@1236|Gammaproteobacteria,1J6SG@118884|unclassified Gammaproteobacteria	COG0760 Parvulin-like peptidyl-prolyl isomerase	-	-	5.2.1.8	ko:K03769	-	-	117.838	0	9.57294	0
gsp_31_scaffold_302_9	792	2C6PZ@1|root,32V0V@2|Bacteria,1N6D5@1224|Proteobacteria,1SFWG@1236|Gammaproteobacteria	-	-	-	-	-	-	-	117.262	1.61971	3.49577	0
gsp_31_scaffold_194_19	375	Unknown protein	Unknown protein	Unknown protein	Unknown protein	Unknown protein	Unknown protein	Unknown protein	Unknown protein	117.196	0	12.5812	0
gsp_31_scaffold_139_24	1986	COG0699@1|root,COG0699@2|Bacteria,1MXBK@1224|Proteobacteria,1RSJC@1236|Gammaproteobacteria,1J9QI@118884|unclassified Gammaproteobacteria	Dynamin family	-	-	-	-	-	-	116.901	0.214574	18.6913	0
gsp_31_scaffold_292_6	1017	COG0059@1|root,COG0059@2|Bacteria,1MV7M@1224|Proteobacteria,1RNA8@1236|Gammaproteobacteria,1J4GH@118884|unclassified Gammaproteobacteria	Involved in the biosynthesis of branched-chain amino acids (BCAA). Catalyzes an alkyl-migration followed by a ketol- acid reduction of (S)-2-acetolactate (S2AL) to yield (R)-2,3- dihydroxy-isovalerate. In the isomerase reaction, S2AL is rearranged via a Mg-dependent methyl migration to produce 3- hydroxy-3-methyl-2-ketobutyrate (HMKB). In the reductase reaction, this 2-ketoacid undergoes a metal-…	ilvC	GO:0000166,GO:0000287,GO:0003674,GO:0003824,GO:0004455,GO:0005488,GO:0005515,GO:0005575,GO:0005622,GO:0005623,GO:0005737,GO:0005829,GO:0006082,GO:0006520,GO:0006549,GO:0006573,GO:0006807,GO:0008150,GO:0008152,GO:0008652,GO:0009058,GO:0009081,GO:0009082,GO:0009097,GO:0009099,GO:0009987,GO:0016043,GO:0016053,GO:0016491,GO:0016614,GO:0016616,GO:0019752,GO:0022607,GO:0036094,GO:0042802,GO:0043167,GO:…	1.1.1.86	ko:K00053	ko00290,ko00770,ko01100,ko01110,ko01130,ko01210,ko01230,map00290,map00770,map01100,map01110,map01130,map01210,map01230	M00019,M00570	116.482	0	17.0401	0
gsp_31_scaffold_137_19	1269	COG0446@1|root,COG0446@2|Bacteria,1QUQF@1224|Proteobacteria,1RP1H@1236|Gammaproteobacteria,1J9DV@118884|unclassified Gammaproteobacteria	Pyridine nucleotide-disulphide oxidoreductase	sqr	-	1.8.5.4	ko:K17218	ko00920,map00920	-	116.437	0	19.3386	0
gsp_31_scaffold_19_6	489	COG3012@1|root,COG3012@2|Bacteria,1MZZK@1224|Proteobacteria,1S9FV@1236|Gammaproteobacteria,1J73Q@118884|unclassified Gammaproteobacteria	protein conserved in bacteria	ychJ	-	-	ko:K09858	-	-	114.049	0	6.85771	0
gsp_31_scaffold_475_5	660	COG1309@1|root,COG1309@2|Bacteria,1N1Q3@1224|Proteobacteria,1S6NF@1236|Gammaproteobacteria,1XPA5@135619|Oceanospirillales	Bacterial regulatory proteins, tetR family	-	-	-	-	-	-	113.81	0.128479	11.7555	0
gsp_31_scaffold_119_8	441	COG0764@1|root,COG0764@2|Bacteria,1RH2T@1224|Proteobacteria,1S63E@1236|Gammaproteobacteria,1J63S@118884|unclassified Gammaproteobacteria	Involved in unsaturated fatty acids biosynthesis. Catalyzes the dehydration of short chain beta-hydroxyacyl-ACPs and long chain saturated and unsaturated beta-hydroxyacyl-ACPs	fabZ	GO:0003674,GO:0003824,GO:0005488,GO:0005515,GO:0005575,GO:0005622,GO:0005623,GO:0005737,GO:0006082,GO:0006629,GO:0006631,GO:0006633,GO:0008150,GO:0008152,GO:0008610,GO:0008693,GO:0009058,GO:0009987,GO:0016053,GO:0016829,GO:0016835,GO:0016836,GO:0019171,GO:0019752,GO:0032787,GO:0042802,GO:0043436,GO:0044237,GO:0044238,GO:0044249,GO:0044255,GO:0044281,GO:0044283,GO:0044424,GO:0044464,GO:0046394,GO:…	4.2.1.59	ko:K02372	ko00061,ko00780,ko01100,ko01212,map00061,map00780,map01100,map01212	M00083,M00572	113.139	0	1.43291	0
gsp_31_scaffold_707_2	435	Unknown protein	Unknown protein	Unknown protein	Unknown protein	Unknown protein	Unknown protein	Unknown protein	Unknown protein	113.073	7.34384	2.30307	0
gsp_31_scaffold_12_24	633	Unknown protein	Unknown protein	Unknown protein	Unknown protein	Unknown protein	Unknown protein	Unknown protein	Unknown protein	112.343	0.122825	3.89485	0
gsp_31_scaffold_12_18	1029	COG3515@1|root,COG3515@2|Bacteria,1NK35@1224|Proteobacteria,1RQHZ@1236|Gammaproteobacteria,1WYRE@135613|Chromatiales	ImpA, N-terminal, type VI secretion system	-	-	-	ko:K11902	ko02025,map02025	M00334	112.207	0.0824063	7.64816	0
gsp_31_scaffold_2369_3	279	COG1651@1|root,COG1651@2|Bacteria,1RGWH@1224|Proteobacteria,1S5WA@1236|Gammaproteobacteria,1J6BV@118884|unclassified Gammaproteobacteria	DSBA-like thioredoxin domain	dsbA	-	-	ko:K03673	ko01503,map01503	M00728	111.237	0	2.39388	0
gsp_31_scaffold_217_10	597	COG0723@1|root,COG0723@2|Bacteria,1RAA2@1224|Proteobacteria,1RP9H@1236|Gammaproteobacteria	Component of the ubiquinol-cytochrome c reductase complex (complex III or cytochrome b-c1 complex), which is a respiratory chain that generates an electrochemical potential coupled to ATP synthesis	petA	-	1.10.2.2	ko:K00411	ko00190,ko01100,ko02020,ko04260,ko04714,ko04932,ko05010,ko05012,ko05016,map00190,map01100,map02020,map04260,map04714,map04932,map05010,map05012,map05016	M00151,M00152	111.16	0	6.18641	0
gsp_31_scaffold_149_3	390	COG3439@1|root,COG3439@2|Bacteria,1RH9Z@1224|Proteobacteria,1SCFP@1236|Gammaproteobacteria	Domain of unknown function DUF302	-	-	-	-	-	-	111.097	0	2.2853	0
gsp_31_scaffold_139_19	1035	COG2805@1|root,COG2805@2|Bacteria,1MU3J@1224|Proteobacteria,1RN8G@1236|Gammaproteobacteria,1J4KJ@118884|unclassified Gammaproteobacteria	Tfp pilus assembly protein, pilus retraction ATPase PilT	pilT	GO:0005575,GO:0005622,GO:0005623,GO:0005737,GO:0005829,GO:0044424,GO:0044444,GO:0044464	-	ko:K02669	-	-	110.405	0	13.0776	0
gsp_31_scaffold_145_7	912	COG2199@1|root,COG3706@2|Bacteria,1MZV7@1224|Proteobacteria,1S2ZF@1236|Gammaproteobacteria,1J5SN@118884|unclassified Gammaproteobacteria	diguanylate cyclase	-	-	-	-	-	-	110.283	2.04552	7.62174	0
gsp_31_scaffold_149_8	2088	COG0793@1|root,COG0793@2|Bacteria,1MU39@1224|Proteobacteria,1RMSR@1236|Gammaproteobacteria,1J57P@118884|unclassified Gammaproteobacteria	Belongs to the peptidase S41A family	prc	GO:0003674,GO:0003824,GO:0004175,GO:0005575,GO:0005623,GO:0005886,GO:0006508,GO:0006807,GO:0007154,GO:0007165,GO:0008150,GO:0008152,GO:0008233,GO:0009056,GO:0009057,GO:0009987,GO:0016020,GO:0016787,GO:0019538,GO:0023052,GO:0030163,GO:0030288,GO:0030313,GO:0031975,GO:0042221,GO:0042597,GO:0043170,GO:0044238,GO:0044464,GO:0046677,GO:0050789,GO:0050794,GO:0050896,GO:0051716,GO:0065007,GO:0070011,GO:…	3.4.21.102	ko:K03797	-	-	109.916	0.736453	5.9088	0
gsp_31_scaffold_214_17	234	COG0636@1|root,32S3K@2|Bacteria,1N1NA@1224|Proteobacteria,1S9MD@1236|Gammaproteobacteria,1J6WA@118884|unclassified Gammaproteobacteria	F(1)F(0) ATP synthase produces ATP from ADP in the presence of a proton or sodium gradient. F-type ATPases consist of two structural domains, F(1) containing the extramembraneous catalytic core and F(0) containing the membrane proton channel, linked together by a central stalk and a peripheral stalk. During catalysis, ATP synthesis in the catalytic domain of F(1) is coupled via a rotary mechanism…	atpE	GO:0003674,GO:0003824,GO:0005215,GO:0005575,GO:0005622,GO:0005623,GO:0006139,GO:0006163,GO:0006164,GO:0006725,GO:0006753,GO:0006754,GO:0006793,GO:0006796,GO:0006807,GO:0006810,GO:0006811,GO:0006812,GO:0008150,GO:0008152,GO:0008324,GO:0009058,GO:0009117,GO:0009123,GO:0009124,GO:0009126,GO:0009127,GO:0009141,GO:0009142,GO:0009144,GO:0009145,GO:0009150,GO:0009152,GO:0009156,GO:0009161,GO:0009165,GO:…	-	ko:K02110	ko00190,ko00195,ko01100,map00190,map00195,map01100	M00157	109.755	0	18.9033	0
gsp_31_scaffold_737_4	1665	28I8B@1|root,2Z8B5@2|Bacteria,1MUNM@1224|Proteobacteria,1RQ1H@1236|Gammaproteobacteria,1WXBU@135613|Chromatiales	Cytochrome c bacterial	-	-	-	-	-	-	108.707	1.33294	2.73166	0
gsp_31_scaffold_214_18	471	COG0711@1|root,COG0711@2|Bacteria,1RHZ0@1224|Proteobacteria,1S402@1236|Gammaproteobacteria,1J5YT@118884|unclassified Gammaproteobacteria	Component of the F(0) channel, it forms part of the peripheral stalk, linking F(1) to F(0)	atpF	GO:0003674,GO:0003824,GO:0005215,GO:0005575,GO:0005622,GO:0005623,GO:0005886,GO:0006139,GO:0006163,GO:0006164,GO:0006725,GO:0006753,GO:0006754,GO:0006793,GO:0006796,GO:0006807,GO:0006810,GO:0006811,GO:0006812,GO:0008150,GO:0008152,GO:0008324,GO:0009058,GO:0009117,GO:0009123,GO:0009124,GO:0009126,GO:0009127,GO:0009141,GO:0009142,GO:0009144,GO:0009145,GO:0009150,GO:0009152,GO:0009156,GO:0009161,GO:…	-	ko:K02109	ko00190,ko00195,ko01100,map00190,map00195,map01100	M00157	108.634	6.60284	7.13751	0
gsp_31_scaffold_231_5	174	Unknown protein	Unknown protein	Unknown protein	Unknown protein	Unknown protein	Unknown protein	Unknown protein	Unknown protein	108.511	0	9.90884	0
gsp_31_scaffold_107_17	819	2DXHI@1|root,3452J@2|Bacteria,1P151@1224|Proteobacteria,1SRI3@1236|Gammaproteobacteria	-	-	-	-	-	-	-	108.147	0	5.22718	0
gsp_31_scaffold_273_11	357	Unknown protein	Unknown protein	Unknown protein	Unknown protein	Unknown protein	Unknown protein	Unknown protein	Unknown protein	107.983	21.7847	10.75	0
gsp_31_scaffold_151_12	402	COG0776@1|root,COG0776@2|Bacteria,1MZ7M@1224|Proteobacteria,1S8XZ@1236|Gammaproteobacteria,1J6GT@118884|unclassified Gammaproteobacteria	This protein is one of the two subunits of integration host factor, a specific DNA-binding protein that functions in genetic recombination as well as in transcriptional and translational control	himD	GO:0003674,GO:0003676,GO:0003677,GO:0005488,GO:0005575,GO:0005622,GO:0005623,GO:0005737,GO:0005829,GO:0006139,GO:0006351,GO:0006725,GO:0006807,GO:0008150,GO:0008152,GO:0009058,GO:0009059,GO:0009889,GO:0009987,GO:0010467,GO:0010556,GO:0016070,GO:0018130,GO:0019219,GO:0019222,GO:0019438,GO:0031323,GO:0031326,GO:0032774,GO:0034641,GO:0034645,GO:0034654,GO:0043170,GO:0044237,GO:0044238,GO:0044249,GO:…	-	ko:K05788	-	-	107.762	0	15.1936	0
gsp_31_scaffold_107_2	417	Unknown protein	Unknown protein	Unknown protein	Unknown protein	Unknown protein	Unknown protein	Unknown protein	Unknown protein	107.44	0	1.51538	0
gsp_31_scaffold_300_3	375	Unknown protein	Unknown protein	Unknown protein	Unknown protein	Unknown protein	Unknown protein	Unknown protein	Unknown protein	107.406	0	4.8265	0
gsp_31_scaffold_220_10	834	COG2885@1|root,COG2885@2|Bacteria,1REH1@1224|Proteobacteria,1S4WV@1236|Gammaproteobacteria,46AXB@72275|Alteromonadaceae	Belongs to the ompA family	-	-	-	-	-	-	107.373	6.64253	4.70632	0
gsp_31_scaffold_29_24	741	COG4787@1|root,COG4787@2|Bacteria,1NZWQ@1224|Proteobacteria,1RNVX@1236|Gammaproteobacteria,1J5TK@118884|unclassified Gammaproteobacteria	flagellar basal body	flgF	-	-	ko:K02391	ko02040,map02040	-	106.878	0.143773	1.02778	0
gsp_31_scaffold_210_3	1263	COG0004@1|root,COG0004@2|Bacteria,1NR9F@1224|Proteobacteria,1RNKF@1236|Gammaproteobacteria,1J4I3@118884|unclassified Gammaproteobacteria	Ammonium Transporter	amtB	-	-	ko:K03320	-	-	106.876	0	9.70049	0
gsp_31_scaffold_159_40	396	COG0071@1|root,COG0071@2|Bacteria,1NA27@1224|Proteobacteria,1S97S@1236|Gammaproteobacteria,1WYZX@135613|Chromatiales	Belongs to the small heat shock protein (HSP20) family	-	-	-	-	-	-	106.605	0	6.38294	0
gsp_31_scaffold_231_15	753	COG1191@1|root,COG1191@2|Bacteria,1MWEU@1224|Proteobacteria,1RMKJ@1236|Gammaproteobacteria,1J5PK@118884|unclassified Gammaproteobacteria	Sigma factors are initiation factors that promote the attachment of RNA polymerase to specific initiation sites and are then released. This sigma factor controls the expression of flagella-related genes	fliA	-	-	ko:K02405	ko02020,ko02025,ko02026,ko02040,ko05111,map02020,map02025,map02026,map02040,map05111	-	105.479	0	8.61529	0
gsp_31_scaffold_413_15	873	COG3954@1|root,COG3954@2|Bacteria,1MWN9@1224|Proteobacteria,1RMS7@1236|Gammaproteobacteria,1J8PV@118884|unclassified Gammaproteobacteria	Phosphoribulokinase / Uridine kinase family	prkB	GO:0003674,GO:0003824,GO:0004849,GO:0005575,GO:0005622,GO:0005623,GO:0005737,GO:0005829,GO:0006139,GO:0006206,GO:0006213,GO:0006220,GO:0006221,GO:0006222,GO:0006725,GO:0006753,GO:0006793,GO:0006796,GO:0006807,GO:0008150,GO:0008152,GO:0008655,GO:0009058,GO:0009112,GO:0009116,GO:0009117,GO:0009119,GO:0009123,GO:0009124,GO:0009129,GO:0009130,GO:0009156,GO:0009161,GO:0009163,GO:0009165,GO:0009173,GO:…	2.7.1.19	ko:K00855	ko00710,ko01100,ko01120,ko01200,map00710,map01100,map01120,map01200	M00165,M00166	105.364	0	7.259	0
gsp_31_scaffold_92_9	1206	COG0436@1|root,COG0436@2|Bacteria,1MWS8@1224|Proteobacteria,1RQBM@1236|Gammaproteobacteria,1J57D@118884|unclassified Gammaproteobacteria	Aminotransferase class I and II	yfdZ	GO:0003674,GO:0003824,GO:0004021,GO:0006082,GO:0006090,GO:0006520,GO:0006522,GO:0006523,GO:0006807,GO:0008150,GO:0008152,GO:0008483,GO:0008652,GO:0009058,GO:0009078,GO:0009079,GO:0009987,GO:0016053,GO:0016740,GO:0016769,GO:0019272,GO:0019752,GO:0030632,GO:0032787,GO:0042851,GO:0042852,GO:0043436,GO:0044237,GO:0044238,GO:0044249,GO:0044281,GO:0044283,GO:0046144,GO:0046145,GO:0046394,GO:0046416,GO:…	-	ko:K14261	-	-	105.282	0	2.77808	0
gsp_31_scaffold_3220_7	777	COG0384@1|root,COG0384@2|Bacteria,2G7RE@200795|Chloroflexi	Phenazine biosynthesis-like protein	-	-	-	-	-	-	105.107	0	1.28937	0
gsp_31_scaffold_43_25	1242	COG0304@1|root,COG0304@2|Bacteria,1MU1X@1224|Proteobacteria,1RMDE@1236|Gammaproteobacteria,1J5M1@118884|unclassified Gammaproteobacteria	Catalyzes the condensation reaction of fatty acid synthesis by the addition to an acyl acceptor of two carbons from malonyl-ACP	fabF	GO:0003674,GO:0003824,GO:0004312,GO:0004315,GO:0006082,GO:0006629,GO:0006631,GO:0006633,GO:0008150,GO:0008152,GO:0008610,GO:0009058,GO:0009987,GO:0016053,GO:0016740,GO:0016746,GO:0016747,GO:0019752,GO:0032787,GO:0033817,GO:0043436,GO:0044237,GO:0044238,GO:0044249,GO:0044255,GO:0044281,GO:0044283,GO:0046394,GO:0071704,GO:0072330,GO:1901576	2.3.1.179	ko:K09458	ko00061,ko00780,ko01100,ko01212,map00061,map00780,map01100,map01212	M00083,M00572	105.095	2.19098	3.76722	0
gsp_31_scaffold_2369_1	1839	2C2C7@1|root,2Z85G@2|Bacteria,1PD07@1224|Proteobacteria,1RP6G@1236|Gammaproteobacteria,1J70G@118884|unclassified Gammaproteobacteria	-	-	-	-	-	-	-	104.991	0	3.37546	0
gsp_31_scaffold_164_20	390	COG3789@1|root,COG3789@2|Bacteria,1RDFN@1224|Proteobacteria,1S565@1236|Gammaproteobacteria,46704@72275|Alteromonadaceae	Uncharacterized protein conserved in bacteria (DUF2170)	-	-	-	ko:K09980	-	-	104.762	7.17678	6.26862	0
gsp_31_scaffold_509_12	846	COG1226@1|root,2Z7ZD@2|Bacteria,1MXKM@1224|Proteobacteria,2VZJ4@28216|Betaproteobacteria	Polycystin cation channel	-	-	-	ko:K08714	-	-	104.474	0	18.7388	0
gsp_31_scaffold_547_16	255	COG1145@1|root,COG1145@2|Bacteria,1MZ6H@1224|Proteobacteria,1S8ZV@1236|Gammaproteobacteria,1J6N0@118884|unclassified Gammaproteobacteria	4Fe-4S binding domain	fdx1	-	-	-	-	-	104.354	0	0	0
gsp_31_scaffold_72_2	495	COG3151@1|root,COG3151@2|Bacteria,1MYG8@1224|Proteobacteria,1S7P6@1236|Gammaproteobacteria	protein conserved in bacteria	-	-	-	ko:K09920	-	-	104.062	0	7.86825	0
gsp_31_scaffold_217_9	1230	COG1290@1|root,COG1290@2|Bacteria,1MV97@1224|Proteobacteria,1RNCP@1236|Gammaproteobacteria,1J5A4@118884|unclassified Gammaproteobacteria	Component of the ubiquinol-cytochrome c reductase complex (complex III or cytochrome b-c1 complex), which is a respiratory chain that generates an electrochemical potential coupled to ATP synthesis	petB	-	-	ko:K00412	ko00190,ko01100,ko02020,ko04260,ko04714,ko04932,ko05010,ko05012,ko05016,map00190,map01100,map02020,map04260,map04714,map04932,map05010,map05012,map05016	M00151,M00152	104.044	0.259844	4.70536	0
gsp_31_scaffold_21_17	756	COG3637@1|root,COG3637@2|Bacteria,1R3QN@1224|Proteobacteria,1RY3J@1236|Gammaproteobacteria,4660B@72275|Alteromonadaceae	Has lipid A 3-O-deacylase activity. Hydrolyzes the ester bond at the 3 position of lipid A, a bioactive component of lipopolysaccharide (LPS), thereby releasing the primary fatty acyl moiety	-	-	-	-	-	-	103.989	0	12.7316	0
gsp_31_scaffold_110_19	768	COG4582@1|root,COG4582@2|Bacteria,1MW69@1224|Proteobacteria,1RNPD@1236|Gammaproteobacteria,1JAAI@118884|unclassified Gammaproteobacteria	Cell division factor that enhances FtsZ-ring assembly. Directly interacts with FtsZ and promotes bundling of FtsZ protofilaments, with a reduction in FtsZ GTPase activity	zapD	GO:0000003,GO:0000910,GO:0003674,GO:0005488,GO:0005515,GO:0005575,GO:0005622,GO:0005623,GO:0005737,GO:0005829,GO:0007049,GO:0008150,GO:0009987,GO:0019954,GO:0022402,GO:0022414,GO:0032153,GO:0032505,GO:0042802,GO:0043093,GO:0044424,GO:0044444,GO:0044464,GO:0051301	-	ko:K18778	-	-	103.849	2.25521	7.48146	0
gsp_31_scaffold_279_11	696	COG0790@1|root,COG0790@2|Bacteria,1QCXZ@1224|Proteobacteria,1TKB7@1236|Gammaproteobacteria,1X1ES@135613|Chromatiales	Sel1-like repeats.	-	-	-	ko:K07126	-	-	103.748	0	0	0
gsp_31_scaffold_29_26	681	COG1843@1|root,COG1843@2|Bacteria,1MXCG@1224|Proteobacteria,1RPZI@1236|Gammaproteobacteria,1J6FY@118884|unclassified Gammaproteobacteria	Required for flagellar hook formation. May act as a scaffolding protein	flgD	-	-	ko:K02389	ko02040,map02040	-	102.789	0	0.927917	0
gsp_31_scaffold_268_27	438	COG0811@1|root,COG0811@2|Bacteria,1NCWW@1224|Proteobacteria,1RMD4@1236|Gammaproteobacteria,1J5QC@118884|unclassified Gammaproteobacteria	COG0811 Biopolymer transport proteins	tolQ	GO:0005575,GO:0005623,GO:0005886,GO:0005887,GO:0006810,GO:0008104,GO:0008150,GO:0015031,GO:0015833,GO:0015893,GO:0016020,GO:0016021,GO:0017038,GO:0030313,GO:0031224,GO:0031226,GO:0031975,GO:0032153,GO:0033036,GO:0042221,GO:0042493,GO:0042886,GO:0042891,GO:0043213,GO:0044425,GO:0044459,GO:0044464,GO:0045184,GO:0050896,GO:0051179,GO:0051234,GO:0071702,GO:0071705,GO:0071944	-	ko:K03562	ko01120,map01120	-	102.531	4.08268	0	0
gsp_31_scaffold_225_17	534	COG0097@1|root,COG0097@2|Bacteria,1R9YZ@1224|Proteobacteria,1S1Z1@1236|Gammaproteobacteria,1WXV2@135613|Chromatiales	This protein binds to the 23S rRNA, and is important in its secondary structure. It is located near the subunit interface in the base of the L7 L12 stalk, and near the tRNA binding site of the peptidyltransferase center	rplF	-	-	ko:K02933	ko03010,map03010	M00178,M00179	102.522	0	7.39265	0
gsp_31_scaffold_185_14	531	COG0703@1|root,COG0703@2|Bacteria,1MUFJ@1224|Proteobacteria,1RPF6@1236|Gammaproteobacteria,1J6FM@118884|unclassified Gammaproteobacteria	Catalyzes the specific phosphorylation of the 3-hydroxyl group of shikimic acid using ATP as a cosubstrate	aroK	GO:0000287,GO:0003674,GO:0003824,GO:0004765,GO:0005488,GO:0005575,GO:0005622,GO:0005623,GO:0005737,GO:0005829,GO:0006082,GO:0006520,GO:0006725,GO:0006793,GO:0006796,GO:0006807,GO:0008150,GO:0008152,GO:0008652,GO:0009058,GO:0009072,GO:0009073,GO:0009423,GO:0009987,GO:0016053,GO:0016301,GO:0016310,GO:0016740,GO:0016772,GO:0016773,GO:0019438,GO:0019632,GO:0019752,GO:0032787,GO:0043167,GO:0043169,GO:…	2.7.1.71	ko:K00891	ko00400,ko01100,ko01110,ko01130,ko01230,map00400,map01100,map01110,map01130,map01230	M00022	101.695	0	5.87583	0
gsp_31_scaffold_149_30	1155	COG0330@1|root,COG0330@2|Bacteria,1MUM2@1224|Proteobacteria,1RMUG@1236|Gammaproteobacteria,1J4H5@118884|unclassified Gammaproteobacteria	HflC and HflK could encode or regulate a protease	hflK	-	-	ko:K04088	-	M00742	101.618	0	2.45049	0
gsp_31_scaffold_489_3	933	COG0515@1|root,COG0515@2|Bacteria,1PJRR@1224|Proteobacteria,1RMDQ@1236|Gammaproteobacteria	serine threonine protein kinase	-	-	-	-	-	-	100.816	0.106999	13.2727	0
gsp_31_scaffold_43_94	315	COG5501@1|root,COG5501@2|Bacteria,1N097@1224|Proteobacteria,1SCTJ@1236|Gammaproteobacteria,1JAXW@118884|unclassified Gammaproteobacteria	Sulphur oxidation protein SoxZ	soxZ	-	-	ko:K17227	ko00920,ko01100,ko01120,map00920,map01100,map01120	M00595	100.518	0	3.82777	0
gsp_31_scaffold_367_8	1173	COG4992@1|root,COG4992@2|Bacteria,1MV3C@1224|Proteobacteria,1RMV1@1236|Gammaproteobacteria,1J5CN@118884|unclassified Gammaproteobacteria	COG4992 Ornithine acetylornithine aminotransferase	argD	-	2.6.1.11,2.6.1.17	ko:K00821	ko00220,ko00300,ko01100,ko01110,ko01120,ko01130,ko01210,ko01230,map00220,map00300,map01100,map01110,map01120,map01130,map01210,map01230	M00016,M00028,M00845	100.468	1.25935	4.53633	0
gsp_31_scaffold_298_6	711	COG1192@1|root,COG1192@2|Bacteria,1QBJX@1224|Proteobacteria,1S739@1236|Gammaproteobacteria	involved in chromosome partitioning	-	-	-	ko:K03496	-	-	100.32	6.99845	1.59329	0.226868
gsp_31_scaffold_231_14	372	COG0745@1|root,COG0745@2|Bacteria,1RDNP@1224|Proteobacteria,1S47I@1236|Gammaproteobacteria,1J5Y5@118884|unclassified Gammaproteobacteria	COG0784 FOG CheY-like receiver	cheY	-	-	ko:K03413	ko02020,ko02030,map02020,map02030	M00506	100.219	0.209001	12.1929	0
gsp_31_scaffold_264_12	1188	COG5557@1|root,COG5557@2|Bacteria	Polysulphide reductase, NrfD	dsrP	-	-	ko:K00185	-	-	99.5956	2.02879	1.06382	0
gsp_31_scaffold_371_14	210	Unknown protein	Unknown protein	Unknown protein	Unknown protein	Unknown protein	Unknown protein	Unknown protein	Unknown protein	99.3407	0	13.199	0
gsp_31_scaffold_54_11	420	COG0607@1|root,COG0607@2|Bacteria,1MZ83@1224|Proteobacteria,1S8ZI@1236|Gammaproteobacteria,1J72K@118884|unclassified Gammaproteobacteria	Rhodanese-related sulfurtransferase	yibN	GO:0005575,GO:0005622,GO:0005623,GO:0005737,GO:0005829,GO:0044424,GO:0044444,GO:0044464	2.8.1.1,2.8.1.2	ko:K01011	ko00270,ko00920,ko01100,ko01120,ko04122,map00270,map00920,map01100,map01120,map04122	-	99.3335	0	3.0091	0
gsp_31_scaffold_40_14	357	COG0838@1|root,COG0838@2|Bacteria,1RGUT@1224|Proteobacteria,1S644@1236|Gammaproteobacteria,1J799@118884|unclassified Gammaproteobacteria	NDH-1 shuttles electrons from NADH, via FMN and iron- sulfur (Fe-S) centers, to quinones in the respiratory chain. The immediate electron acceptor for the enzyme in this species is believed to be ubiquinone. Couples the redox reaction to proton translocation (for every two electrons transferred, four hydrogen ions are translocated across the cytoplasmic membrane), and thus conserves the redox ene…	nuoA	GO:0003674,GO:0003824,GO:0003954,GO:0005575,GO:0008137,GO:0008150,GO:0008152,GO:0016020,GO:0016491,GO:0016651,GO:0016655,GO:0030964,GO:0032991,GO:0044425,GO:0050136,GO:0055114,GO:0098796,GO:1902494	1.6.5.3	ko:K00330	ko00190,ko01100,map00190,map01100	M00144	98.6332	0	6.54795	0
gsp_31_scaffold_415_12	519	COG2917@1|root,COG2917@2|Bacteria,1NWIZ@1224|Proteobacteria,1RQAB@1236|Gammaproteobacteria,1JAT3@118884|unclassified Gammaproteobacteria	probably involved in intracellular septation	ispZ	GO:0005575,GO:0005623,GO:0005886,GO:0005887,GO:0016020,GO:0016021,GO:0031224,GO:0031226,GO:0044425,GO:0044459,GO:0044464,GO:0071944	-	ko:K06190	-	-	98.6165	0	10.1951	0
gsp_31_scaffold_391_7	819	COG3264@1|root,COG3264@2|Bacteria,1QUBW@1224|Proteobacteria,1T1SF@1236|Gammaproteobacteria,1WY8X@135613|Chromatiales	mechanosensitive ion channel	-	-	-	ko:K03442	-	-	98.4687	0	6.523	0
gsp_31_scaffold_264_8	1542	COG0247@1|root,COG0247@2|Bacteria,1NZIG@1224|Proteobacteria,1RYPW@1236|Gammaproteobacteria	4Fe-4S dicluster domain	dsrK	-	-	-	-	-	97.3184	5.04205	4.56783	0
gsp_31_scaffold_136_22	381	COG0853@1|root,COG0853@2|Bacteria,1RI1B@1224|Proteobacteria,1S66E@1236|Gammaproteobacteria,1WY82@135613|Chromatiales	Catalyzes the pyruvoyl-dependent decarboxylation of aspartate to produce beta-alanine	panD	-	4.1.1.11	ko:K01579	ko00410,ko00770,ko01100,ko01110,map00410,map00770,map01100,map01110	M00119	97.0774	0	4.77352	0
gsp_31_scaffold_840_11	240	2C0ET@1|root,33A9M@2|Bacteria,1NGE5@1224|Proteobacteria,1SGID@1236|Gammaproteobacteria,1J7DD@118884|unclassified Gammaproteobacteria	TIGRFAM TIGR02449 family protein	VL23_04670	-	-	ko:K09892	-	-	95.943	0	5.26593	0
gsp_31_scaffold_129_13	504	COG1959@1|root,COG1959@2|Bacteria,1RDA4@1224|Proteobacteria,1S3RW@1236|Gammaproteobacteria,1J5XB@118884|unclassified Gammaproteobacteria	Regulates the transcription of several operons and genes involved in the biogenesis of Fe-S clusters and Fe-S-containing proteins	iscR	-	-	ko:K13643	-	-	95.7222	0	8.43608	0
gsp_31_scaffold_63_43	210	Unknown protein	Unknown protein	Unknown protein	Unknown protein	Unknown protein	Unknown protein	Unknown protein	Unknown protein	95.6929	0	31.3264	0
gsp_31_scaffold_36_9	225	Unknown protein	Unknown protein	Unknown protein	Unknown protein	Unknown protein	Unknown protein	Unknown protein	Unknown protein	95.4556	0.376871	0	0
gsp_31_scaffold_43_17	933	28JXP@1|root,2Z9N4@2|Bacteria,1MXG4@1224|Proteobacteria,1S2DJ@1236|Gammaproteobacteria	Permuted papain-like amidase enzyme, YaeF/YiiX, C92 family	-	-	-	-	-	-	95.1606	0	6.69253	0
gsp_31_scaffold_509_5	2445	COG0466@1|root,COG0466@2|Bacteria,1MUV2@1224|Proteobacteria,1RPCB@1236|Gammaproteobacteria,1J4ZW@118884|unclassified Gammaproteobacteria	ATP-dependent serine protease that mediates the selective degradation of mutant and abnormal proteins as well as certain short-lived regulatory proteins. Required for cellular homeostasis and for survival from DNA damage and developmental changes induced by stress. Degrades polypeptides processively to yield small peptide fragments that are 5 to 10 amino acids long. Binds to DNA in a double-stran…	lon	GO:0000166,GO:0003674,GO:0003676,GO:0003677,GO:0003824,GO:0004175,GO:0004176,GO:0004252,GO:0005488,GO:0005524,GO:0005575,GO:0005622,GO:0005623,GO:0005737,GO:0005829,GO:0006508,GO:0006515,GO:0006807,GO:0006950,GO:0008144,GO:0008150,GO:0008152,GO:0008233,GO:0008236,GO:0009056,GO:0009057,GO:0009266,GO:0009314,GO:0009408,GO:0009628,GO:0009987,GO:0010165,GO:0010212,GO:0016462,GO:0016787,GO:0016817,GO:…	3.4.21.53	ko:K01338	ko04112,map04112	-	94.9788	1.54912	5.67079	0
gsp_31_scaffold_170_1	1137	Unknown protein	Unknown protein	Unknown protein	Unknown protein	Unknown protein	Unknown protein	Unknown protein	Unknown protein	94.6914	2.32493	3.21496	0
gsp_31_scaffold_185_22	1302	COG0372@1|root,COG0372@2|Bacteria,1MUKX@1224|Proteobacteria,1RNDK@1236|Gammaproteobacteria,1J4ZB@118884|unclassified Gammaproteobacteria	Belongs to the citrate synthase family	gltA	GO:0003674,GO:0003824,GO:0004108,GO:0005488,GO:0005515,GO:0005575,GO:0005622,GO:0005623,GO:0005737,GO:0005829,GO:0006082,GO:0006091,GO:0006099,GO:0006101,GO:0008150,GO:0008152,GO:0009060,GO:0009987,GO:0015980,GO:0016740,GO:0016746,GO:0016999,GO:0017144,GO:0019752,GO:0036440,GO:0042802,GO:0043436,GO:0044237,GO:0044238,GO:0044281,GO:0044424,GO:0044444,GO:0044464,GO:0045333,GO:0046912,GO:0055114,GO:…	2.3.3.1	ko:K01647	ko00020,ko00630,ko01100,ko01110,ko01120,ko01130,ko01200,ko01210,ko01230,map00020,map00630,map01100,map01110,map01120,map01130,map01200,map01210,map01230	M00009,M00010,M00012,M00740	94.5332	0	5.53502	0
gsp_31_scaffold_221_1	1050	COG1077@1|root,COG1077@2|Bacteria,1MUMW@1224|Proteobacteria,1RN82@1236|Gammaproteobacteria,1J52U@118884|unclassified Gammaproteobacteria	COG1077 Actin-like ATPase involved in cell morphogenesis	mreB	GO:0000003,GO:0000910,GO:0003674,GO:0005488,GO:0005515,GO:0005575,GO:0005622,GO:0005623,GO:0005856,GO:0005886,GO:0007049,GO:0008150,GO:0008360,GO:0009987,GO:0016020,GO:0019954,GO:0022402,GO:0022414,GO:0022603,GO:0022604,GO:0031224,GO:0031226,GO:0032505,GO:0042802,GO:0043093,GO:0043226,GO:0043228,GO:0043229,GO:0043232,GO:0044424,GO:0044425,GO:0044459,GO:0044464,GO:0048519,GO:0048523,GO:0050789,GO:…	-	ko:K03569	-	-	94.2181	0.0740461	13.3654	0
gsp_31_scaffold_129_15	384	COG0822@1|root,COG0822@2|Bacteria,1RD5K@1224|Proteobacteria,1S3P1@1236|Gammaproteobacteria,1J60P@118884|unclassified Gammaproteobacteria	A scaffold on which IscS assembles Fe-S clusters. It is likely that Fe-S cluster coordination is flexible as the role of this complex is to build and then hand off Fe-S clusters	iscU	GO:0003674,GO:0003824,GO:0005488,GO:0005506,GO:0005515,GO:0005575,GO:0005622,GO:0005623,GO:0005737,GO:0005829,GO:0006790,GO:0006807,GO:0006873,GO:0006875,GO:0006879,GO:0008150,GO:0008152,GO:0008198,GO:0009987,GO:0010467,GO:0016043,GO:0016226,GO:0016740,GO:0016782,GO:0019538,GO:0019725,GO:0022607,GO:0030003,GO:0031163,GO:0036455,GO:0042592,GO:0042802,GO:0043167,GO:0043169,GO:0043170,GO:0044085,GO:…	-	ko:K04488	-	-	94.1829	0	4.34825	0
gsp_31_scaffold_63_10	1668	COG0119@1|root,COG0119@2|Bacteria,1MUNQ@1224|Proteobacteria,1RMWE@1236|Gammaproteobacteria,4656N@72275|Alteromonadaceae	Catalyzes the condensation of the acetyl group of acetyl-CoA with 3-methyl-2-oxobutanoate (2-oxoisovalerate) to form 3-carboxy-3-hydroxy-4-methylpentanoate (2-isopropylmalate)	leuA	-	2.3.3.13	ko:K01649	ko00290,ko00620,ko01100,ko01110,ko01210,ko01230,map00290,map00620,map01100,map01110,map01210,map01230	M00432	93.869	0	2.50962	0
gsp_31_scaffold_274_1	1038	COG1652@1|root,COG1652@2|Bacteria,1MUBV@1224|Proteobacteria,1RPMB@1236|Gammaproteobacteria,1J4FR@118884|unclassified Gammaproteobacteria	protein containing LysM domain	lysM	-	-	-	-	-	93.8659	0	6.09878	0
gsp_31_scaffold_21_21	450	COG0359@1|root,COG0359@2|Bacteria,1RD0R@1224|Proteobacteria,1S3WS@1236|Gammaproteobacteria,1J6EF@118884|unclassified Gammaproteobacteria	binds to the 23S rRNA	rplI	GO:0003674,GO:0003676,GO:0003723,GO:0003735,GO:0005198,GO:0005488,GO:0005575,GO:0005622,GO:0005623,GO:0005737,GO:0005829,GO:0005840,GO:0006412,GO:0006518,GO:0006807,GO:0008150,GO:0008152,GO:0009058,GO:0009059,GO:0009987,GO:0010467,GO:0015934,GO:0019538,GO:0019843,GO:0022625,GO:0022626,GO:0032991,GO:0034641,GO:0034645,GO:0043043,GO:0043170,GO:0043226,GO:0043228,GO:0043229,GO:0043232,GO:0043603,GO:…	-	ko:K02939	ko03010,map03010	M00178	93.535	0	7.97343	0
gsp_31_scaffold_278_11	1125	COG0845@1|root,COG0845@2|Bacteria,46U1B@74201|Verrucomicrobia,3K78A@414999|Opitutae	Belongs to the membrane fusion protein (MFP) (TC 8.A.1) family	-	-	-	ko:K03585	ko01501,ko01503,map01501,map01503	M00646,M00647,M00699,M00718	93.2507	0	2.34274	0
gsp_31_scaffold_271_12	1023	COG3203@1|root,COG3203@2|Bacteria,1RF3Y@1224|Proteobacteria	Gram-negative porin	-	-	-	-	-	-	92.8121	2.08281	5.223	0
gsp_31_scaffold_292_2	345	COG1942@1|root,COG1942@2|Bacteria,1N1GC@1224|Proteobacteria,1SB41@1236|Gammaproteobacteria	PFAM macrophage migration inhibitory factor	-	-	-	-	-	-	92.7196	0	1.83163	0
gsp_31_scaffold_298_1	1050	COG1868@1|root,COG1868@2|Bacteria,1MX01@1224|Proteobacteria,1RQ8M@1236|Gammaproteobacteria,1J4Q8@118884|unclassified Gammaproteobacteria	FliM is one of three proteins (FliG, FliN, FliM) that forms the rotor-mounted switch complex (C ring), located at the base of the basal body. This complex interacts with the CheY and CheZ chemotaxis proteins, in addition to contacting components of the motor that determine the direction of flagellar rotation	fliM	-	-	ko:K02416	ko02030,ko02040,map02030,map02040	-	92.3104	0	0.601821	0
gsp_31_scaffold_110_3	867	COG2113@1|root,COG2113@2|Bacteria,1R5CU@1224|Proteobacteria,2VMGD@28216|Betaproteobacteria,1KNNA@119065|unclassified Burkholderiales	Evidence 3 Function proposed based on presence of conserved amino acid motif, structural feature or limited homology	-	-	-	ko:K02002	ko02010,map02010	M00208	92.1915	0	3.62323	0
gsp_31_scaffold_211_17	243	Unknown protein	Unknown protein	Unknown protein	Unknown protein	Unknown protein	Unknown protein	Unknown protein	Unknown protein	91.9675	0	0	0
gsp_31_scaffold_203_28	402	Unknown protein	Unknown protein	Unknown protein	Unknown protein	Unknown protein	Unknown protein	Unknown protein	Unknown protein	91.8972	0	5.81497	0
gsp_31_scaffold_29_19	1959	COG1256@1|root,COG1256@2|Bacteria,1MV2M@1224|Proteobacteria,1RMEA@1236|Gammaproteobacteria,1J4DG@118884|unclassified Gammaproteobacteria	flagellar hook-associated protein	flgK	-	-	ko:K02396	ko02040,map02040	-	90.8562	0	2.7762	0
gsp_31_scaffold_271_3	336	Unknown protein	Unknown protein	Unknown protein	Unknown protein	Unknown protein	Unknown protein	Unknown protein	Unknown protein	90.8159	0.252369	3.76138	0
gsp_31_scaffold_89_11	336	2AS0D@1|root,31HCK@2|Bacteria,1RH91@1224|Proteobacteria,1S6TH@1236|Gammaproteobacteria	-	-	-	-	-	-	-	90.7621	0	6.8908	0
gsp_31_scaffold_298_10	498	2EQTE@1|root,33ID4@2|Bacteria,1RKB7@1224|Proteobacteria,1S6DN@1236|Gammaproteobacteria	-	-	-	-	-	-	-	90.5086	7.27354	0	0
gsp_31_scaffold_378_3	750	COG1028@1|root,COG1028@2|Bacteria,1MUEV@1224|Proteobacteria,1RNH2@1236|Gammaproteobacteria,1WWM8@135613|Chromatiales	TIGRFAM acetoacetyl-CoA reductase	-	GO:0005575,GO:0005622,GO:0005623,GO:0005737,GO:0044424,GO:0044464	1.1.1.36	ko:K00023	ko00630,ko00650,ko01120,ko01200,map00630,map00650,map01120,map01200	M00373	90.1244	0	5.5864	0
gsp_31_scaffold_178_6	1056	COG1536@1|root,COG1536@2|Bacteria,1MV9X@1224|Proteobacteria,1RM9B@1236|Gammaproteobacteria,1J56V@118884|unclassified Gammaproteobacteria	FliG is one of three proteins (FliG, FliN, FliM) that forms the rotor-mounted switch complex (C ring), located at the base of the basal body. This complex interacts with the CheY and CheZ chemotaxis proteins, in addition to contacting components of the motor that determine the direction of flagellar rotation	fliG	GO:0005575,GO:0005623,GO:0009288,GO:0042995,GO:0043226,GO:0043228,GO:0044464	-	ko:K02410	ko02030,ko02040,map02030,map02040	-	89.9438	0	0	0
gsp_31_scaffold_75_22	582	COG4657@1|root,COG4657@2|Bacteria,1MU8X@1224|Proteobacteria,1RQDN@1236|Gammaproteobacteria,1J4WI@118884|unclassified Gammaproteobacteria	Part of a membrane complex involved in electron transport	rnfA	-	-	ko:K03617	-	-	89.8136	5.87789	4.3164	0
gsp_31_scaffold_210_15	1257	COG0205@1|root,COG0205@2|Bacteria,1MVN3@1224|Proteobacteria,1RMVY@1236|Gammaproteobacteria,1J4NC@118884|unclassified Gammaproteobacteria	Catalyzes the phosphorylation of D-fructose 6-phosphate, the first committing step of glycolysis. Uses inorganic phosphate (PPi) as phosphoryl donor instead of ATP like common ATP-dependent phosphofructokinases (ATP-PFKs), which renders the reaction reversible, and can thus function both in glycolysis and gluconeogenesis. Consistently, PPi-PFK can replace the enzymes of both the forward (ATP-PFK)…	pfp	-	2.7.1.11,2.7.1.90	ko:K21071	ko00010,ko00030,ko00051,ko00052,ko00680,ko01100,ko01110,ko01120,ko01130,map00010,map00030,map00051,map00052,map00680,map01100,map01110,map01120,map01130	-	89.803	0	1.91141	0.128324
gsp_31_scaffold_89_12	837	COG3258@1|root,COG3258@2|Bacteria,1MXB0@1224|Proteobacteria,1RS6A@1236|Gammaproteobacteria,1J7ZS@118884|unclassified Gammaproteobacteria	Thiosulfate-oxidizing multienzyme system protein SoxA	soxA	-	1.8.2.2	ko:K17222,ko:K19713	ko00920,ko01100,ko01120,map00920,map01100,map01120	M00595	89.7857	0	18.4402	0
gsp_31_scaffold_29_18	906	COG1344@1|root,COG1344@2|Bacteria,1PJUJ@1224|Proteobacteria,1RPNR@1236|Gammaproteobacteria,1J5CR@118884|unclassified Gammaproteobacteria	Belongs to the bacterial flagellin family	flgL	-	-	ko:K02397	ko02040,map02040	-	89.6668	0	2.09242	0
gsp_31_scaffold_1567_6	1287	Unknown protein	Unknown protein	Unknown protein	Unknown protein	Unknown protein	Unknown protein	Unknown protein	Unknown protein	89.5596	0	7.2583	0
gsp_31_scaffold_136_7	1947	COG0443@1|root,COG0443@2|Bacteria,1MVEN@1224|Proteobacteria,1RMDD@1236|Gammaproteobacteria,1J4HD@118884|unclassified Gammaproteobacteria	Heat shock 70 kDa protein	dnaK	GO:0000166,GO:0000988,GO:0000989,GO:0003674,GO:0003824,GO:0005488,GO:0005515,GO:0005524,GO:0005575,GO:0005622,GO:0005623,GO:0005737,GO:0005829,GO:0005886,GO:0006457,GO:0006458,GO:0006950,GO:0006986,GO:0008144,GO:0008150,GO:0008270,GO:0009266,GO:0009408,GO:0009628,GO:0009889,GO:0009987,GO:0010033,GO:0010556,GO:0016020,GO:0016043,GO:0016462,GO:0016787,GO:0016817,GO:0016818,GO:0016887,GO:0016989,GO:…	-	ko:K04043	ko03018,ko04212,ko05152,map03018,map04212,map05152	-	89.2584	1.28757	3.86243	0.0776257
gsp_31_scaffold_413_14	912	COG1275@1|root,COG1275@2|Bacteria,1MVPG@1224|Proteobacteria,1RPVM@1236|Gammaproteobacteria,1WWJ7@135613|Chromatiales	PFAM C4-dicarboxylate transporter malic acid transport protein	-	-	-	ko:K03304	-	-	89.0242	5.95946	1.78404	0
gsp_31_scaffold_136_12	711	COG3144@1|root,COG3144@2|Bacteria,1N7XT@1224|Proteobacteria,1SCA6@1236|Gammaproteobacteria,1J6YG@118884|unclassified Gammaproteobacteria	Flagellar hook-length control protein	fliK	GO:0001539,GO:0005575,GO:0005623,GO:0006928,GO:0008150,GO:0009288,GO:0009424,GO:0009987,GO:0040011,GO:0042995,GO:0043226,GO:0043228,GO:0044422,GO:0044461,GO:0044463,GO:0044464,GO:0048870,GO:0051179,GO:0051674,GO:0071973,GO:0097588	-	ko:K02414	ko02040,map02040	-	88.9845	0	2.48206	0
gsp_31_scaffold_208_27	357	2EHBF@1|root,33B3A@2|Bacteria	-	-	-	-	-	-	-	88.8816	0	3.35018	0
gsp_31_scaffold_300_1	741	COG0024@1|root,COG0024@2|Bacteria,1MU99@1224|Proteobacteria,1RMHN@1236|Gammaproteobacteria,1J4C7@118884|unclassified Gammaproteobacteria	Methionine aminopeptidase	map	GO:0003674,GO:0003824,GO:0004177,GO:0005488,GO:0005506,GO:0005575,GO:0005622,GO:0005623,GO:0005737,GO:0005829,GO:0006464,GO:0006508,GO:0006807,GO:0008150,GO:0008152,GO:0008198,GO:0008233,GO:0008235,GO:0008237,GO:0008238,GO:0009987,GO:0016787,GO:0019538,GO:0036211,GO:0043167,GO:0043169,GO:0043170,GO:0043412,GO:0044237,GO:0044238,GO:0044260,GO:0044267,GO:0044424,GO:0044444,GO:0044464,GO:0046872,GO:…	3.4.11.18	ko:K01265	-	-	88.822	0	4.81169	0
gsp_31_scaffold_231_24	411	COG1886@1|root,COG1886@2|Bacteria,1RGWT@1224|Proteobacteria,1S5YE@1236|Gammaproteobacteria,1J695@118884|unclassified Gammaproteobacteria	FliN is one of three proteins (FliG, FliN, FliM) that form the rotor-mounted switch complex (C ring), located at the base of the basal body. This complex interacts with the CheY and CheZ chemotaxis proteins, in addition to contacting components of the motor that determine the direction of flagellar rotation	fliN	GO:0005575,GO:0005623,GO:0005886,GO:0009288,GO:0009425,GO:0016020,GO:0042995,GO:0043226,GO:0043228,GO:0044422,GO:0044461,GO:0044463,GO:0044464,GO:0071944	-	ko:K02417	ko02030,ko02040,map02030,map02040	-	88.7089	7.25793	1.62504	0
gsp_31_scaffold_292_3	441	2A494@1|root,30SUJ@2|Bacteria,1NCCT@1224|Proteobacteria,1SX6S@1236|Gammaproteobacteria,1J77W@118884|unclassified Gammaproteobacteria	Domain of unknown function (DUF4124)	-	-	-	-	-	-	88.683	0	2.86581	0
gsp_31_scaffold_292_4	1734	COG0028@1|root,COG0028@2|Bacteria,1MU6U@1224|Proteobacteria,1RMQQ@1236|Gammaproteobacteria,1J523@118884|unclassified Gammaproteobacteria	COG0028 Thiamine pyrophosphate-requiring enzymes acetolactate synthase, pyruvate dehydrogenase (cytochrome), glyoxylate carboligase, phosphonopyruvate decarboxylase	ilvI	GO:0000287,GO:0003674,GO:0003824,GO:0003984,GO:0005488,GO:0005575,GO:0005622,GO:0005623,GO:0005737,GO:0005829,GO:0006082,GO:0006520,GO:0006549,GO:0006573,GO:0006807,GO:0008150,GO:0008152,GO:0008652,GO:0009058,GO:0009081,GO:0009082,GO:0009097,GO:0009099,GO:0009987,GO:0016053,GO:0016740,GO:0016744,GO:0019752,GO:0019842,GO:0030976,GO:0036094,GO:0043167,GO:0043168,GO:0043169,GO:0043436,GO:0044237,GO:…	2.2.1.6	ko:K01652	ko00290,ko00650,ko00660,ko00770,ko01100,ko01110,ko01130,ko01210,ko01230,map00290,map00650,map00660,map00770,map01100,map01110,map01130,map01210,map01230	M00019,M00570	88.5549	0	6.06821	0
gsp_31_scaffold_54_12	489	COG1952@1|root,COG1952@2|Bacteria,1RI75@1224|Proteobacteria,1S62H@1236|Gammaproteobacteria,1J65X@118884|unclassified Gammaproteobacteria	One of the proteins required for the normal export of preproteins out of the cell cytoplasm. It is a molecular chaperone that binds to a subset of precursor proteins, maintaining them in a translocation-competent state. It also specifically binds to its receptor SecA	secB	GO:0002790,GO:0003674,GO:0005488,GO:0005515,GO:0005575,GO:0005622,GO:0005623,GO:0005737,GO:0005829,GO:0006605,GO:0006810,GO:0006886,GO:0008104,GO:0008150,GO:0009306,GO:0009987,GO:0015031,GO:0015833,GO:0032940,GO:0033036,GO:0034613,GO:0042886,GO:0043952,GO:0044424,GO:0044444,GO:0044464,GO:0045184,GO:0046903,GO:0046907,GO:0051082,GO:0051179,GO:0051234,GO:0051641,GO:0051649,GO:0055085,GO:0070727,GO:…	-	ko:K03071	ko02024,ko03060,ko03070,map02024,map03060,map03070	M00335	88.3467	0	2.58451	0
gsp_31_scaffold_54_27	741	COG3338@1|root,COG3338@2|Bacteria,1PEA6@1224|Proteobacteria,1RSM9@1236|Gammaproteobacteria,1WX85@135613|Chromatiales	PFAM carbonic anhydrase	-	-	4.2.1.1	ko:K01674	ko00910,map00910	-	87.9645	1.99816	1.70556	0
gsp_31_scaffold_367_6	450	Unknown protein	Unknown protein	Unknown protein	Unknown protein	Unknown protein	Unknown protein	Unknown protein	Unknown protein	87.8697	3.62826	4.88411	0
gsp_31_scaffold_225_1	312	COG0051@1|root,COG0051@2|Bacteria,1RGWF@1224|Proteobacteria,1S3QX@1236|Gammaproteobacteria,1WYRW@135613|Chromatiales	Involved in the binding of tRNA to the ribosomes	rpsJ	-	-	ko:K02946	ko03010,map03010	M00178,M00179	87.7397	0	4.7999	0
gsp_31_scaffold_225_26	999	COG0202@1|root,COG0202@2|Bacteria,1MU75@1224|Proteobacteria,1RMU3@1236|Gammaproteobacteria,1J4UB@118884|unclassified Gammaproteobacteria	DNA-dependent RNA polymerase catalyzes the transcription of DNA into RNA using the four ribonucleoside triphosphates as substrates	rpoA	GO:0003674,GO:0003824,GO:0003899,GO:0005488,GO:0005575,GO:0005622,GO:0005623,GO:0005737,GO:0005829,GO:0006139,GO:0006351,GO:0006354,GO:0006725,GO:0006807,GO:0008150,GO:0008152,GO:0008270,GO:0009058,GO:0009059,GO:0009987,GO:0010467,GO:0016070,GO:0016740,GO:0016772,GO:0016779,GO:0018130,GO:0019438,GO:0032774,GO:0034062,GO:0034641,GO:0034645,GO:0034654,GO:0043167,GO:0043169,GO:0043170,GO:0044237,GO:…	2.7.7.6	ko:K03040	ko00230,ko00240,ko01100,ko03020,map00230,map00240,map01100,map03020	M00183	87.143	0	3.7131	0
gsp_31_scaffold_43_100	1044	COG0714@1|root,COG0714@2|Bacteria,1PHW4@1224|Proteobacteria,1RY1X@1236|Gammaproteobacteria	associated with various cellular activities	-	-	-	-	-	-	86.89	3.72358	6.52522	0
gsp_31_scaffold_21_20	915	2BFY8@1|root,329TX@2|Bacteria,1R582@1224|Proteobacteria,1RY97@1236|Gammaproteobacteria,1JBX1@118884|unclassified Gammaproteobacteria	membrane	-	-	-	-	-	-	86.8178	0	7.72475	0
gsp_31_scaffold_43_66	735	COG2935@1|root,COG2935@2|Bacteria,1MW62@1224|Proteobacteria,1RYD7@1236|Gammaproteobacteria,1J583@118884|unclassified Gammaproteobacteria	May conjugate Arg from its aminoacyl-tRNA to the N- termini of proteins containing an N-terminal aspartate or glutamate	ate	GO:0003674,GO:0003824,GO:0004057,GO:0005575,GO:0005622,GO:0005623,GO:0005737,GO:0006464,GO:0006508,GO:0006511,GO:0006807,GO:0008150,GO:0008152,GO:0009056,GO:0009057,GO:0009987,GO:0016598,GO:0016740,GO:0016746,GO:0016755,GO:0019538,GO:0019941,GO:0030163,GO:0036211,GO:0043170,GO:0043412,GO:0043632,GO:0044237,GO:0044238,GO:0044248,GO:0044257,GO:0044260,GO:0044265,GO:0044267,GO:0044424,GO:0044464,GO:…	2.3.2.29	ko:K21420	-	-	86.7567	0	5.69531	0
gsp_31_scaffold_91_2	2820	COG0653@1|root,COG0653@2|Bacteria,1MUJZ@1224|Proteobacteria,1RM9M@1236|Gammaproteobacteria,1J56C@118884|unclassified Gammaproteobacteria	Part of the Sec protein translocase complex. Interacts with the SecYEG preprotein conducting channel. Has a central role in coupling the hydrolysis of ATP to the transfer of proteins into and across the cell membrane, serving both as a receptor for the preprotein-SecB complex and as an ATP-driven molecular motor driving the stepwise translocation of polypeptide chains across the membrane	secA	GO:0000166,GO:0002790,GO:0003674,GO:0003824,GO:0005215,GO:0005488,GO:0005515,GO:0005524,GO:0005575,GO:0005622,GO:0005623,GO:0005737,GO:0005829,GO:0005886,GO:0005887,GO:0006457,GO:0006605,GO:0006810,GO:0006886,GO:0008104,GO:0008144,GO:0008150,GO:0008320,GO:0008565,GO:0009306,GO:0009987,GO:0015031,GO:0015399,GO:0015405,GO:0015440,GO:0015450,GO:0015462,GO:0015833,GO:0016020,GO:0016021,GO:0016462,GO:…	-	ko:K03070	ko02024,ko03060,ko03070,map02024,map03060,map03070	M00335	86.7204	1.92992	2.92713	0
gsp_31_scaffold_383_5	1635	COG0033@1|root,COG0033@2|Bacteria,1MU5S@1224|Proteobacteria,1RPDV@1236|Gammaproteobacteria,1J5GA@118884|unclassified Gammaproteobacteria	Phosphoglucomutase/phosphomannomutase, alpha/beta/alpha domain III	pgm	-	5.4.2.2	ko:K01835	ko00010,ko00030,ko00052,ko00230,ko00500,ko00520,ko00521,ko01100,ko01110,ko01120,ko01130,map00010,map00030,map00052,map00230,map00500,map00520,map00521,map01100,map01110,map01120,map01130	M00549	86.4581	0	2.91869	0
gsp_31_scaffold_203_17	237	COG5007@1|root,COG5007@2|Bacteria,1PZMG@1224|Proteobacteria,1SGB5@1236|Gammaproteobacteria,2PQI7@256005|Alteromonadales genera incertae sedis	BolA-like protein	-	-	-	-	-	-	86.4476	0	7.99888	0
gsp_31_scaffold_185_15	2220	COG4796@1|root,COG4796@2|Bacteria,1QTT6@1224|Proteobacteria,1RN3Z@1236|Gammaproteobacteria,1WWYN@135613|Chromatiales	type IV pilus secretin PilQ	-	-	-	ko:K02666	-	-	86.2571	0	16.1511	0
gsp_31_scaffold_1163_8	198	Unknown protein	Unknown protein	Unknown protein	Unknown protein	Unknown protein	Unknown protein	Unknown protein	Unknown protein	85.8978	0	25.9859	0
gsp_31_scaffold_114_29	312	2BCK1@1|root,32662@2|Bacteria,1RHH4@1224|Proteobacteria,2VSPG@28216|Betaproteobacteria,2KN8W@206350|Nitrosomonadales	Domain of unknown function (DUF4124)	-	-	-	-	-	-	85.5675	0	0	0
gsp_31_scaffold_387_18	528	COG1863@1|root,COG1863@2|Bacteria,1QM1G@1224|Proteobacteria,1SEI8@1236|Gammaproteobacteria,1X25V@135613|Chromatiales	PFAM Na H ion antiporter subunit	-	-	-	ko:K05569	-	-	85.5485	0.201773	6.98298	0
gsp_31_scaffold_389_14	591	COG0131@1|root,COG0131@2|Bacteria,1MWBS@1224|Proteobacteria,1RPA9@1236|Gammaproteobacteria,1J4UQ@118884|unclassified Gammaproteobacteria	COG0131 Imidazoleglycerol-phosphate dehydratase	hisB	GO:0000105,GO:0003674,GO:0003824,GO:0004401,GO:0004424,GO:0005488,GO:0005515,GO:0006082,GO:0006520,GO:0006547,GO:0006725,GO:0006793,GO:0006796,GO:0006807,GO:0008150,GO:0008152,GO:0008652,GO:0009058,GO:0009987,GO:0016053,GO:0016311,GO:0016787,GO:0016788,GO:0016791,GO:0016829,GO:0016835,GO:0016836,GO:0018130,GO:0019438,GO:0019752,GO:0034641,GO:0042578,GO:0042802,GO:0043436,GO:0044237,GO:0044238,GO:…	3.1.3.15,4.2.1.19	ko:K01089,ko:K01693	ko00340,ko01100,ko01110,ko01230,map00340,map01100,map01110,map01230	M00026	85.325	0	4.23978	0
gsp_31_scaffold_386_1	495	COG0526@1|root,COG0526@2|Bacteria,1N726@1224|Proteobacteria,1SD4C@1236|Gammaproteobacteria,1J72M@118884|unclassified Gammaproteobacteria	COG0526 Thiol-disulfide isomerase and thioredoxins	resA	-	-	-	-	-	85.1269	0	15.2147	0
gsp_31_scaffold_350_15	891	COG0727@1|root,COG0727@2|Bacteria,1R3YG@1224|Proteobacteria,1RQT5@1236|Gammaproteobacteria	Putative zinc- or iron-chelating domain	-	-	-	ko:K06940	-	-	85.1112	0	2.98576	0
gsp_31_scaffold_137_6	1278	COG2067@1|root,COG2067@2|Bacteria,1MUU4@1224|Proteobacteria,1RQZJ@1236|Gammaproteobacteria,1J9Y5@118884|unclassified Gammaproteobacteria	Outer membrane protein transport protein (OMPP1/FadL/TodX)	-	-	-	ko:K06076	-	-	85.0252	1.27756	3.78217	0
gsp_31_scaffold_188_13	654	COG0811@1|root,COG0811@2|Bacteria,1PKF8@1224|Proteobacteria,1RRWP@1236|Gammaproteobacteria,1J8ZR@118884|unclassified Gammaproteobacteria	MotA/TolQ/ExbB proton channel family	-	-	-	-	-	-	84.6473	0	10.3195	0
gsp_31_scaffold_220_13	288	COG3461@1|root,COG3461@2|Bacteria,1MZZN@1224|Proteobacteria,1S688@1236|Gammaproteobacteria,460V9@72273|Thiotrichales	Evidence 4 Homologs of previously reported genes of	-	-	-	ko:K09700	-	-	84.4323	0	30.7179	0
gsp_31_scaffold_135_13	348	COG0278@1|root,COG0278@2|Bacteria,1MZ4V@1224|Proteobacteria,1S640@1236|Gammaproteobacteria,1J68E@118884|unclassified Gammaproteobacteria	Belongs to the glutaredoxin family. Monothiol subfamily	grxD	-	-	ko:K07390	-	-	84.2037	17.4499	1.81584	0
gsp_31_scaffold_332_7	417	2E52W@1|root,32ZW3@2|Bacteria,1RIGH@1224|Proteobacteria,1SDHF@1236|Gammaproteobacteria	-	-	-	-	-	-	-	83.4753	0	0	0
gsp_31_scaffold_12_15	489	COG3157@1|root,COG3157@2|Bacteria,1RBTU@1224|Proteobacteria,1SZCW@1236|Gammaproteobacteria	Type VI secretion system effector, Hcp	-	-	-	-	-	-	82.7228	0	8.6172	0
gsp_31_scaffold_261_19	1482	COG2710@1|root,COG2710@2|Bacteria,1MVY2@1224|Proteobacteria,1RSFD@1236|Gammaproteobacteria	protein alpha chain	nifD	-	1.18.6.1	ko:K02586	ko00625,ko00910,ko01100,ko01120,map00625,map00910,map01100,map01120	M00175	82.5399	0.157385	7.41917	0
gsp_31_scaffold_203_29	642	COG0563@1|root,COG0563@2|Bacteria,1MXCZ@1224|Proteobacteria,1RMT6@1236|Gammaproteobacteria	Catalyzes the reversible transfer of the terminal phosphate group between ATP and AMP. Plays an important role in cellular energy homeostasis and in adenine nucleotide metabolism	adk	-	2.7.4.3	ko:K00939	ko00230,ko00730,ko01100,ko01110,ko01130,map00230,map00730,map01100,map01110,map01130	M00049	82.2867	0	6.26984	0
gsp_31_scaffold_129_24	744	Unknown protein	Unknown protein	Unknown protein	Unknown protein	Unknown protein	Unknown protein	Unknown protein	Unknown protein	82.2425	0	5.76615	0
gsp_31_scaffold_91_9	1185	COG0192@1|root,COG0192@2|Bacteria,1MUFQ@1224|Proteobacteria,1RNV6@1236|Gammaproteobacteria,1WVWR@135613|Chromatiales	Catalyzes the formation of S-adenosylmethionine (AdoMet) from methionine and ATP. The overall synthetic reaction is composed of two sequential steps, AdoMet formation and the subsequent tripolyphosphate hydrolysis which occurs prior to release of AdoMet from the enzyme	metK	-	2.5.1.6	ko:K00789	ko00270,ko01100,ko01110,ko01230,map00270,map01100,map01110,map01230	M00034,M00035,M00368,M00609	82.1118	2.46337	4.94419	0
gsp_31_scaffold_892_8	450	2E13D@1|root,32WIT@2|Bacteria	Protein of unknown function VcgC/VcgE (DUF2780)	-	-	-	-	-	-	82.1034	0	4.21274	0
gsp_31_scaffold_383_1	2052	COG1629@1|root,COG4771@2|Bacteria,1MW7D@1224|Proteobacteria,1RNET@1236|Gammaproteobacteria,1J5AV@118884|unclassified Gammaproteobacteria	TonB dependent receptor	oprC	-	-	ko:K02014	-	-	81.6017	0.757782	5.82548	0
gsp_31_scaffold_139_2	333	Unknown protein	Unknown protein	Unknown protein	Unknown protein	Unknown protein	Unknown protein	Unknown protein	Unknown protein	81.2953	0	14.0398	0
gsp_31_scaffold_481_6	246	COG3369@1|root,COG3369@2|Bacteria,1N6QZ@1224|Proteobacteria	Zinc finger cdgsh-type domain protein	-	-	-	-	-	-	81.1502	0.344699	0	0
gsp_31_scaffold_347_5	300	Unknown protein	Unknown protein	Unknown protein	Unknown protein	Unknown protein	Unknown protein	Unknown protein	Unknown protein	80.4474	0	39.8156	0
gsp_31_scaffold_315_25	504	Unknown protein	Unknown protein	Unknown protein	Unknown protein	Unknown protein	Unknown protein	Unknown protein	Unknown protein	80.4454	0	0	0
gsp_31_scaffold_43_107	1005	COG0568@1|root,COG0568@2|Bacteria,1MUDI@1224|Proteobacteria,1RN8V@1236|Gammaproteobacteria,1J4VY@118884|unclassified Gammaproteobacteria	COG0568 DNA-directed RNA polymerase, sigma subunit	rpoS	GO:0000988,GO:0000990,GO:0001000,GO:0001121,GO:0001123,GO:0003674,GO:0005488,GO:0005515,GO:0005575,GO:0005622,GO:0005623,GO:0005737,GO:0006139,GO:0006351,GO:0006352,GO:0006355,GO:0006725,GO:0006807,GO:0008150,GO:0008152,GO:0009058,GO:0009059,GO:0009889,GO:0009987,GO:0010467,GO:0010468,GO:0010556,GO:0016070,GO:0016987,GO:0018130,GO:0019219,GO:0019222,GO:0019438,GO:0019899,GO:0031323,GO:0031326,GO:…	-	ko:K03087	ko02026,ko05111,map02026,map05111	-	80.3737	0	10.5593	0
gsp_31_scaffold_361_16	2775	COG3170@1|root,COG3170@2|Bacteria,1MXV7@1224|Proteobacteria,1RMM5@1236|Gammaproteobacteria,1J4F9@118884|unclassified Gammaproteobacteria	COG3170 Tfp pilus assembly protein FimV	fimV	-	-	ko:K08086	-	-	79.9832	1.72449	9.00648	0
gsp_31_scaffold_43_37	909	COG1639@1|root,COG1639@2|Bacteria,1N7EN@1224|Proteobacteria,1RT8G@1236|Gammaproteobacteria,1J4P0@118884|unclassified Gammaproteobacteria	Signal transduction protein	-	-	6.3.1.2	ko:K01915	ko00220,ko00250,ko00630,ko00910,ko01100,ko01120,ko01230,ko02020,ko04217,ko04724,ko04727,map00220,map00250,map00630,map00910,map01100,map01120,map01230,map02020,map04217,map04724,map04727	-	79.9818	0	2.23097	0
gsp_31_scaffold_72_1	369	COG3118@1|root,COG3118@2|Bacteria,1RHRZ@1224|Proteobacteria,1S7F0@1236|Gammaproteobacteria	Belongs to the thioredoxin family	-	-	-	ko:K03671	ko04621,ko05418,map04621,map05418	-	79.7699	0	8.29549	0
gsp_31_scaffold_149_31	867	COG0330@1|root,COG0330@2|Bacteria,1MV7R@1224|Proteobacteria,1RM8Z@1236|Gammaproteobacteria,1J4V1@118884|unclassified Gammaproteobacteria	HflC and HflK could regulate a protease	hflC	GO:0003674,GO:0003824,GO:0005575,GO:0005623,GO:0005886,GO:0005887,GO:0006508,GO:0006807,GO:0006950,GO:0008150,GO:0008152,GO:0008233,GO:0009266,GO:0009408,GO:0009628,GO:0009897,GO:0009986,GO:0016020,GO:0016021,GO:0016787,GO:0019538,GO:0031224,GO:0031226,GO:0031233,GO:0032991,GO:0043086,GO:0043170,GO:0044092,GO:0044238,GO:0044425,GO:0044459,GO:0044464,GO:0050790,GO:0050896,GO:0065007,GO:0065009,GO:…	-	ko:K04087	-	M00742	79.5573	0	5.24819	0
gsp_31_scaffold_190_6	1515	COG0699@1|root,COG0699@2|Bacteria,1MV59@1224|Proteobacteria,1RYGW@1236|Gammaproteobacteria	Dynamin family	-	-	-	-	-	-	79.5546	1.40642	2.49457	0
gsp_31_scaffold_89_10	675	COG2897@1|root,COG2897@2|Bacteria,1QVX5@1224|Proteobacteria,1T2MK@1236|Gammaproteobacteria,1WW70@135613|Chromatiales	Rhodanese-like domain	-	-	-	-	-	-	79.5523	0	28.3194	0
gsp_31_scaffold_347_3	300	Unknown protein	Unknown protein	Unknown protein	Unknown protein	Unknown protein	Unknown protein	Unknown protein	Unknown protein	79.0455	0	9.33478	0
gsp_31_scaffold_24_38	1446	COG0719@1|root,COG0719@2|Bacteria,1MVKY@1224|Proteobacteria,1RQ65@1236|Gammaproteobacteria,1WWT1@135613|Chromatiales	TIGRFAM FeS assembly protein SufB	-	-	-	ko:K09014	-	-	78.7633	0	9.16886	0
gsp_31_scaffold_509_8	1287	COG0544@1|root,COG0544@2|Bacteria,1MUJP@1224|Proteobacteria,1RNZE@1236|Gammaproteobacteria,1J4Y1@118884|unclassified Gammaproteobacteria	Involved in protein export. Acts as a chaperone by maintaining the newly synthesized protein in an open conformation. Functions as a peptidyl-prolyl cis-trans isomerase	tig	GO:0000413,GO:0003674,GO:0003755,GO:0003824,GO:0005488,GO:0005515,GO:0005575,GO:0005622,GO:0005623,GO:0005737,GO:0005829,GO:0006457,GO:0006458,GO:0006464,GO:0006807,GO:0006950,GO:0008150,GO:0008152,GO:0009266,GO:0009408,GO:0009628,GO:0009987,GO:0016853,GO:0016859,GO:0018193,GO:0018208,GO:0019538,GO:0036211,GO:0042802,GO:0043021,GO:0043022,GO:0043170,GO:0043335,GO:0043412,GO:0044183,GO:0044237,GO:…	-	ko:K03545	-	-	78.2619	3.14135	4.65966	0
gsp_31_scaffold_158_13	252	2EANF@1|root,334QY@2|Bacteria,1N8X0@1224|Proteobacteria,1SCTI@1236|Gammaproteobacteria	-	-	-	-	-	-	-	78.2021	0	13.8509	0
gsp_31_scaffold_345_2	888	COG3221@1|root,COG3221@2|Bacteria,1QVNP@1224|Proteobacteria,42S28@68525|delta/epsilon subdivisions,2WP33@28221|Deltaproteobacteria,2MN7E@213118|Desulfobacterales	ABC transporter, phosphonate, periplasmic substrate-binding protein	-	-	-	-	-	-	78.1428	0	5.97182	0
gsp_31_scaffold_217_8	741	COG2857@1|root,COG2857@2|Bacteria,1QFU2@1224|Proteobacteria,1RN4Y@1236|Gammaproteobacteria,1J7JW@118884|unclassified Gammaproteobacteria	Cytochrome C1 family	petC	-	-	ko:K00413	ko00190,ko01100,ko02020,ko04260,ko04714,ko04932,ko05010,ko05012,ko05016,map00190,map01100,map02020,map04260,map04714,map04932,map05010,map05012,map05016	M00151,M00152	77.9899	0	7.6778	0
gsp_31_scaffold_83_14	165	Unknown protein	Unknown protein	Unknown protein	Unknown protein	Unknown protein	Unknown protein	Unknown protein	Unknown protein	77.925	0	26.7059	0
gsp_31_scaffold_29_21	1116	COG1706@1|root,COG1706@2|Bacteria,1MVKW@1224|Proteobacteria,1RMRB@1236|Gammaproteobacteria,1J5BT@118884|unclassified Gammaproteobacteria	Assembles around the rod to form the L-ring and probably protects the motor basal body from shearing forces during rotation	flgI	GO:0003674,GO:0005198,GO:0005575,GO:0005623,GO:0009288,GO:0009425,GO:0042995,GO:0043226,GO:0043228,GO:0044422,GO:0044461,GO:0044463,GO:0044464	-	ko:K02394	ko02040,map02040	-	77.844	0.0954623	2.26492	0
gsp_31_scaffold_91_8	1407	COG0499@1|root,COG0499@2|Bacteria,1MUQ2@1224|Proteobacteria,1RMW8@1236|Gammaproteobacteria,1WVY5@135613|Chromatiales	May play a key role in the regulation of the intracellular concentration of adenosylhomocysteine	ahcY	-	3.3.1.1	ko:K01251	ko00270,ko01100,map00270,map01100	M00035	77.5425	0	4.65457	0
gsp_31_scaffold_973_2	459	COG0517@1|root,COG0517@2|Bacteria,1R28V@1224|Proteobacteria,1T5JI@1236|Gammaproteobacteria	Domain in cystathionine beta-synthase and other proteins.	-	-	-	-	-	-	77.348	0	3.85171	0
gsp_31_scaffold_159_19	2232	COG0296@1|root,COG0296@2|Bacteria,1QTVN@1224|Proteobacteria,1RQSK@1236|Gammaproteobacteria,1XEQR@135618|Methylococcales	Catalyzes the formation of the alpha-1,6-glucosidic linkages in glycogen by scission of a 1,4-alpha-linked oligosaccharide from growing alpha-1,4-glucan chains and the subsequent attachment of the oligosaccharide to the alpha-1,6 position	glgB	-	2.4.1.18	ko:K00700	ko00500,ko01100,ko01110,map00500,map01100,map01110	M00565	76.9571	0	2.08825	0
gsp_31_scaffold_139_18	1125	COG5008@1|root,COG5008@2|Bacteria,1QTTX@1224|Proteobacteria,1RN0B@1236|Gammaproteobacteria,1J564@118884|unclassified Gammaproteobacteria	COG5008 Tfp pilus assembly protein, ATPase PilU	pilU	-	-	ko:K02670	-	-	76.8747	0	11.6064	0
gsp_31_scaffold_22_7	792	COG1192@1|root,COG1192@2|Bacteria,1MV43@1224|Proteobacteria,1RNJK@1236|Gammaproteobacteria,1J5A9@118884|unclassified Gammaproteobacteria	ATPases involved in chromosome partitioning	parA	-	-	ko:K03496	-	-	76.7513	0	3.55779	0
gsp_31_scaffold_135_23	549	Unknown protein	Unknown protein	Unknown protein	Unknown protein	Unknown protein	Unknown protein	Unknown protein	Unknown protein	76.4648	0	5.55219	0
gsp_31_scaffold_753_9	627	COG1220@1|root,COG1220@2|Bacteria,1MVK9@1224|Proteobacteria,1RMYV@1236|Gammaproteobacteria,1J4X9@118884|unclassified Gammaproteobacteria	this subunit has chaperone activity. The binding of ATP and its subsequent hydrolysis by HslU are essential for unfolding of protein substrates subsequently hydrolyzed by HslV. HslU recognizes the N-terminal part of its protein substrates and unfolds these before they are guided to HslV for hydrolysis	hslU	GO:0000166,GO:0000287,GO:0000502,GO:0003674,GO:0003824,GO:0005488,GO:0005515,GO:0005524,GO:0005575,GO:0005622,GO:0005623,GO:0005737,GO:0005829,GO:0006508,GO:0006807,GO:0006950,GO:0008144,GO:0008150,GO:0008152,GO:0008233,GO:0009266,GO:0009376,GO:0009408,GO:0009628,GO:0009987,GO:0016043,GO:0016462,GO:0016787,GO:0016817,GO:0016818,GO:0016887,GO:0017076,GO:0017111,GO:0019538,GO:0019904,GO:0022607,GO:…	-	ko:K03667	-	-	76.1212	0	2.01567	0
gsp_31_scaffold_218_4	4215	COG0086@1|root,COG0086@2|Bacteria,1MU3M@1224|Proteobacteria,1RPYH@1236|Gammaproteobacteria,1J4ZQ@118884|unclassified Gammaproteobacteria	DNA-dependent RNA polymerase catalyzes the transcription of DNA into RNA using the four ribonucleoside triphosphates as substrates	rpoC	GO:0000428,GO:0003674,GO:0003824,GO:0003899,GO:0005575,GO:0005622,GO:0005623,GO:0005737,GO:0005829,GO:0006139,GO:0006351,GO:0006725,GO:0006807,GO:0008150,GO:0008152,GO:0009058,GO:0009059,GO:0009987,GO:0010467,GO:0016070,GO:0016740,GO:0016772,GO:0016779,GO:0018130,GO:0019438,GO:0030880,GO:0032774,GO:0032991,GO:0034062,GO:0034641,GO:0034645,GO:0034654,GO:0043170,GO:0044237,GO:0044238,GO:0044249,GO:…	2.7.7.6	ko:K03046	ko00230,ko00240,ko01100,ko03020,map00230,map00240,map01100,map03020	M00183	76.0085	0.553369	2.66718	0
gsp_31_scaffold_751_1	213	Unknown protein	Unknown protein	Unknown protein	Unknown protein	Unknown protein	Unknown protein	Unknown protein	Unknown protein	75.9927	0	0	0
gsp_31_scaffold_297_13	405	2EEEX@1|root,3388Y@2|Bacteria,1N9CM@1224|Proteobacteria,2W36H@28216|Betaproteobacteria,1KNSM@119065|unclassified Burkholderiales	-	-	-	-	-	-	-	75.6254	0	4.42968	0
gsp_31_scaffold_195_10	804	COG3568@1|root,COG3568@2|Bacteria,1RBWV@1224|Proteobacteria,1RYBE@1236|Gammaproteobacteria,1J9YD@118884|unclassified Gammaproteobacteria	Endonuclease/Exonuclease/phosphatase family	-	-	-	-	-	-	75.2763	0	11.5082	0
gsp_31_scaffold_129_1	336	COG1862@1|root,COG1862@2|Bacteria,1MZT2@1224|Proteobacteria,1S9NV@1236|Gammaproteobacteria,1J6Y8@118884|unclassified Gammaproteobacteria	Preprotein translocase subunit YajC	yajC	GO:0005575,GO:0005623,GO:0005886,GO:0005887,GO:0016020,GO:0016021,GO:0031224,GO:0031226,GO:0031522,GO:0032991,GO:0044425,GO:0044459,GO:0044464,GO:0071944	-	ko:K03210	ko02024,ko03060,ko03070,map02024,map03060,map03070	M00335	74.9202	0	25.6568	0
gsp_31_scaffold_178_11	1476	COG2204@1|root,COG2204@2|Bacteria,1MU0N@1224|Proteobacteria,1T1IW@1236|Gammaproteobacteria,1J5J8@118884|unclassified Gammaproteobacteria	COG2204 Response regulator containing CheY-like receiver, AAA-type ATPase, and DNA-binding domains	fleQ	-	-	ko:K10941	ko02020,ko02025,ko05111,map02020,map02025,map05111	-	74.603	1.79095	3.58344	0
gsp_31_scaffold_12_16	1500	COG3517@1|root,COG3517@2|Bacteria,2IXI1@203682|Planctomycetes	TIGRFAM type VI secretion protein, EvpB VC_A0108 family	-	-	-	ko:K11900	ko02025,map02025	M00334	74.4962	0	7.2574	0
gsp_31_scaffold_63_21	987	COG2990@1|root,COG2990@2|Bacteria,1NTXF@1224|Proteobacteria,2UM7K@28211|Alphaproteobacteria	Protein of unknown function (DUF535)	-	-	-	ko:K09824	-	-	74.4414	1.4179	2.40999	0
gsp_31_scaffold_145_15	810	COG1291@1|root,COG1291@2|Bacteria,1R7XA@1224|Proteobacteria,1SY9W@1236|Gammaproteobacteria	MotA TolQ ExbB proton channel	motC	-	-	ko:K02556	ko02020,ko02030,ko02040,map02020,map02030,map02040	-	74.3114	0	3.97299	0
gsp_31_scaffold_43_26	234	COG0236@1|root,COG0236@2|Bacteria,1MZ4P@1224|Proteobacteria,1S8X4@1236|Gammaproteobacteria,1J6RD@118884|unclassified Gammaproteobacteria	Carrier of the growing fatty acid chain in fatty acid biosynthesis	acpP	GO:0000035,GO:0000036,GO:0003674,GO:0005488,GO:0005575,GO:0005622,GO:0005623,GO:0005737,GO:0005829,GO:0005975,GO:0006082,GO:0006629,GO:0006631,GO:0006633,GO:0006643,GO:0006644,GO:0006664,GO:0006793,GO:0006796,GO:0008150,GO:0008152,GO:0008289,GO:0008610,GO:0008654,GO:0009058,GO:0009245,GO:0009247,GO:0009311,GO:0009312,GO:0009987,GO:0016051,GO:0016053,GO:0019637,GO:0019752,GO:0019842,GO:0031177,GO:…	-	ko:K02078	-	-	74.29	0	6.11451	0
gsp_31_scaffold_72_29	900	COG0489@1|root,COG0489@2|Bacteria,1MVI9@1224|Proteobacteria,1RNB0@1236|Gammaproteobacteria,1J5KR@118884|unclassified Gammaproteobacteria	AAA domain	-	-	2.7.10.1	ko:K08252	-	-	74.2054	0	4.7812	0
gsp_31_scaffold_509_3	1911	COG0760@1|root,COG0760@2|Bacteria,1MWV0@1224|Proteobacteria,1RMT5@1236|Gammaproteobacteria,1J4CJ@118884|unclassified Gammaproteobacteria	peptidyl-prolyl isomerase	ppiD	GO:0003674,GO:0005488,GO:0005515,GO:0005575,GO:0005623,GO:0005886,GO:0005887,GO:0006457,GO:0008150,GO:0009897,GO:0009986,GO:0009987,GO:0016020,GO:0016021,GO:0031224,GO:0031226,GO:0031233,GO:0042802,GO:0044425,GO:0044459,GO:0044464,GO:0061077,GO:0071575,GO:0071944,GO:0098552	5.2.1.8	ko:K03770	-	-	74.0506	0	3.96769	0
gsp_31_scaffold_415_11	303	COG2350@1|root,COG2350@2|Bacteria,1MZ9Z@1224|Proteobacteria,2VUM7@28216|Betaproteobacteria,373AT@32003|Nitrosomonadales	YCII-related domain	yciI	-	-	ko:K09780	-	-	73.9281	0	0	0
gsp_31_scaffold_297_12	297	2E9IM@1|root,333RK@2|Bacteria,1NDNC@1224|Proteobacteria,2UUU5@28211|Alphaproteobacteria,2K5YG@204457|Sphingomonadales	-	-	-	-	-	-	-	73.9161	0	10.1196	0
gsp_31_scaffold_391_5	1863	COG0129@1|root,COG0129@2|Bacteria,1MUTQ@1224|Proteobacteria,1RMP2@1236|Gammaproteobacteria,1J4H8@118884|unclassified Gammaproteobacteria	Belongs to the IlvD Edd family	ilvD	-	4.2.1.9	ko:K01687	ko00290,ko00770,ko01100,ko01110,ko01130,ko01210,ko01230,map00290,map00770,map01100,map01110,map01130,map01210,map01230	M00019,M00570	73.7778	0.233414	3.28049	0
gsp_31_scaffold_136_16	885	COG1210@1|root,COG1210@2|Bacteria,1MV5F@1224|Proteobacteria,1RNDX@1236|Gammaproteobacteria,1J5ES@118884|unclassified Gammaproteobacteria	UTP--glucose-1-phosphate uridylyltransferase	galU	-	2.7.7.9	ko:K00963	ko00040,ko00052,ko00500,ko00520,ko01100,ko01130,map00040,map00052,map00500,map00520,map01100,map01130	M00129,M00361,M00362,M00549	73.6461	0	3.00119	0
gsp_31_scaffold_250_16	669	COG0847@1|root,COG0847@2|Bacteria,1MUPK@1224|Proteobacteria,1RMMH@1236|Gammaproteobacteria,1J5U7@118884|unclassified Gammaproteobacteria	Trims short 3' overhangs of a variety of RNA species, leaving a one or two nucleotide 3' overhang. Responsible for the end-turnover of tRNA specifically removes the terminal AMP residue from uncharged tRNA (tRNA-C-C-A). Also appears to be involved in tRNA biosynthesis	rnt	GO:0000287,GO:0003674,GO:0003824,GO:0004518,GO:0004527,GO:0004540,GO:0005488,GO:0005515,GO:0005575,GO:0005622,GO:0005623,GO:0005737,GO:0005829,GO:0006139,GO:0006396,GO:0006399,GO:0006725,GO:0006807,GO:0008033,GO:0008150,GO:0008152,GO:0008408,GO:0009987,GO:0010467,GO:0016070,GO:0016787,GO:0016788,GO:0031123,GO:0034470,GO:0034641,GO:0034660,GO:0042780,GO:0042802,GO:0043167,GO:0043169,GO:0043170,GO:…	-	ko:K03683	-	-	73.4504	0	3.67337	0
gsp_31_scaffold_194_18	1632	COG0504@1|root,COG0504@2|Bacteria,1MUIT@1224|Proteobacteria,1RM92@1236|Gammaproteobacteria,1J4XM@118884|unclassified Gammaproteobacteria	Catalyzes the ATP-dependent amination of UTP to CTP with either L-glutamine or ammonia as the source of nitrogen. Regulates intracellular CTP levels through interactions with the four ribonucleotide triphosphates	pyrG	GO:0003674,GO:0003824,GO:0003883,GO:0005488,GO:0005515,GO:0005575,GO:0005622,GO:0005623,GO:0005737,GO:0005829,GO:0006139,GO:0006213,GO:0006220,GO:0006221,GO:0006241,GO:0006725,GO:0006753,GO:0006793,GO:0006796,GO:0006807,GO:0008150,GO:0008152,GO:0009058,GO:0009116,GO:0009117,GO:0009119,GO:0009141,GO:0009142,GO:0009147,GO:0009148,GO:0009163,GO:0009165,GO:0009199,GO:0009201,GO:0009208,GO:0009209,GO:…	6.3.4.2	ko:K01937	ko00240,ko01100,map00240,map01100	M00052	73.3149	0.672876	1.71838	0
gsp_31_scaffold_203_14	654	COG1842@1|root,COG1842@2|Bacteria,1N09Q@1224|Proteobacteria,1S8S2@1236|Gammaproteobacteria,1WYZ0@135613|Chromatiales	PFAM PspA IM30	-	-	-	-	-	-	73.2986	2.76495	7.11502	0
gsp_31_scaffold_294_3	996	COG3267@1|root,COG3267@2|Bacteria,1MU3G@1224|Proteobacteria,2VIK1@28216|Betaproteobacteria	SMART AAA ATPase	-	-	-	-	-	-	73.2222	0.0851366	1.30502	0
gsp_31_scaffold_694_2	153	Unknown protein	Unknown protein	Unknown protein	Unknown protein	Unknown protein	Unknown protein	Unknown protein	Unknown protein	72.6887	0	0	0
gsp_31_scaffold_378_21	624	Unknown protein	Unknown protein	Unknown protein	Unknown protein	Unknown protein	Unknown protein	Unknown protein	Unknown protein	72.4741	0	1.01268	0
gsp_31_scaffold_475_3	666	COG0108@1|root,COG0108@2|Bacteria,1MU8P@1224|Proteobacteria,1RQ49@1236|Gammaproteobacteria,1X0JP@135613|Chromatiales	Catalyzes the conversion of D-ribulose 5-phosphate to formate and 3,4-dihydroxy-2-butanone 4-phosphate	-	-	4.1.99.12	ko:K02858	ko00740,ko01100,ko01110,map00740,map01100,map01110	M00125	72.4326	0	7.54963	0
gsp_31_scaffold_872_7	1149	COG0142@1|root,COG0142@2|Bacteria,1MUK6@1224|Proteobacteria,1RPR7@1236|Gammaproteobacteria,1J4PY@118884|unclassified Gammaproteobacteria	Belongs to the FPP GGPP synthase family	ispB	GO:0003674,GO:0003824,GO:0004659,GO:0005488,GO:0005515,GO:0005575,GO:0005622,GO:0005623,GO:0005737,GO:0005829,GO:0006066,GO:0006629,GO:0006720,GO:0006732,GO:0006733,GO:0006743,GO:0006744,GO:0008150,GO:0008152,GO:0008299,GO:0008610,GO:0009058,GO:0009108,GO:0009987,GO:0016093,GO:0016094,GO:0016740,GO:0016765,GO:0042180,GO:0042181,GO:0042802,GO:0044237,GO:0044238,GO:0044249,GO:0044255,GO:0044281,GO:…	2.5.1.90	ko:K02523	ko00900,ko01110,map00900,map01110	-	72.2041	0	1.55226	0
gsp_31_scaffold_29_14	423	COG1516@1|root,COG1516@2|Bacteria,1MZ3G@1224|Proteobacteria,1S8TQ@1236|Gammaproteobacteria,4614E@72273|Thiotrichales	flagellar protein FliS	-	-	-	ko:K02422	ko02040,map02040	-	72.0579	0	5.05737	0
gsp_31_scaffold_43_63	966	COG0492@1|root,COG0492@2|Bacteria,1MV15@1224|Proteobacteria,1RMEX@1236|Gammaproteobacteria,1J4PH@118884|unclassified Gammaproteobacteria	Belongs to the class-II pyridine nucleotide-disulfide oxidoreductase family	trxB	-	1.8.1.9,4.3.1.9	ko:K00384,ko:K22345	ko00030,ko00450,map00030,map00450	-	71.9223	0	3.98554	0
gsp_31_scaffold_139_30	993	COG2433@1|root,COG2433@2|Bacteria,1N0ZS@1224|Proteobacteria,1S7FF@1236|Gammaproteobacteria	Domain of unknown function (DUF4124)	-	-	-	-	-	-	71.8814	0.100534	4.27107	0
gsp_31_scaffold_568_6	1746	COG3267@1|root,COG3267@2|Bacteria,1MU3G@1224|Proteobacteria,1RMI0@1236|Gammaproteobacteria,1J4XD@118884|unclassified Gammaproteobacteria	Uncharacterized conserved protein (DUF2075)	-	-	-	-	-	-	71.4291	0	1.36314	0
gsp_31_scaffold_135_15	717	COG3916@1|root,COG3916@2|Bacteria	Acyl-homoserine-lactone synthase	-	-	-	-	-	-	71.3134	4.49407	4.80931	0
gsp_31_scaffold_2039_1	174	Unknown protein	Unknown protein	Unknown protein	Unknown protein	Unknown protein	Unknown protein	Unknown protein	Unknown protein	71.1819	0	17.371	0
gsp_31_scaffold_218_10	534	COG0250@1|root,COG0250@2|Bacteria,1MU14@1224|Proteobacteria,1RMW0@1236|Gammaproteobacteria,1J4SH@118884|unclassified Gammaproteobacteria	Participates in transcription elongation, termination and antitermination	nusG	-	-	ko:K02601	-	-	70.9363	0	23.2677	0
gsp_31_scaffold_1410_1	435	COG0790@1|root,COG0790@2|Bacteria,1PDUX@1224|Proteobacteria,1RW86@1236|Gammaproteobacteria,1JBN1@118884|unclassified Gammaproteobacteria	Sel1-like repeats.	-	-	-	-	-	-	70.7597	2.72907	8.27918	0
gsp_31_scaffold_91_23	513	COG0801@1|root,COG0801@2|Bacteria,1RHNN@1224|Proteobacteria,1S62M@1236|Gammaproteobacteria,1J6FC@118884|unclassified Gammaproteobacteria	COG0801 7,8-dihydro-6-hydroxymethylpterin-pyrophosphokinase	folK2	-	2.7.6.3	ko:K00950	ko00790,ko01100,map00790,map01100	M00126,M00841	70.4232	0	2.60386	0
gsp_31_scaffold_3220_4	174	2CJFJ@1|root,32S9X@2|Bacteria,1N1UV@1224|Proteobacteria,2VVBJ@28216|Betaproteobacteria,4AIHP@80864|Comamonadaceae	-	-	-	-	-	-	-	70.2297	0	0	0
gsp_31_scaffold_214_20	1542	COG0056@1|root,COG0056@2|Bacteria,1MUG7@1224|Proteobacteria,1RP4V@1236|Gammaproteobacteria,1J5DU@118884|unclassified Gammaproteobacteria	Produces ATP from ADP in the presence of a proton gradient across the membrane. The alpha chain is a regulatory subunit	atpA	GO:0003674,GO:0003824,GO:0005215,GO:0005575,GO:0005622,GO:0005623,GO:0005886,GO:0006139,GO:0006163,GO:0006164,GO:0006725,GO:0006753,GO:0006754,GO:0006793,GO:0006796,GO:0006807,GO:0006810,GO:0006811,GO:0006812,GO:0008150,GO:0008152,GO:0008324,GO:0009058,GO:0009117,GO:0009123,GO:0009124,GO:0009126,GO:0009127,GO:0009141,GO:0009142,GO:0009144,GO:0009145,GO:0009150,GO:0009152,GO:0009156,GO:0009161,GO:…	3.6.3.14	ko:K02111	ko00190,ko00195,ko01100,map00190,map00195,map01100	M00157	70.1741	2.11766	5.9993	0
gsp_31_scaffold_189_20	1251	COG0683@1|root,COG0683@2|Bacteria,1MU8V@1224|Proteobacteria,1RMIJ@1236|Gammaproteobacteria,1WVWJ@135613|Chromatiales	ABC transporter, urea	-	-	-	ko:K11959	ko02010,map02010	M00323	70.1689	0	12.6368	0
gsp_31_scaffold_200_14	258	COG1722@1|root,COG1722@2|Bacteria,1N72V@1224|Proteobacteria,1SC7N@1236|Gammaproteobacteria,1J78B@118884|unclassified Gammaproteobacteria	Bidirectionally degrades single-stranded DNA into large acid-insoluble oligonucleotides, which are then degraded further into small acid-soluble oligonucleotides	xseB	GO:0003674,GO:0003824,GO:0004518,GO:0004527,GO:0004529,GO:0004536,GO:0005575,GO:0005622,GO:0005623,GO:0005737,GO:0005829,GO:0006139,GO:0006259,GO:0006308,GO:0006725,GO:0006807,GO:0008150,GO:0008152,GO:0008855,GO:0009056,GO:0009057,GO:0009318,GO:0009987,GO:0016787,GO:0016788,GO:0016796,GO:0016895,GO:0019439,GO:0032991,GO:0034641,GO:0034655,GO:0043170,GO:0044237,GO:0044238,GO:0044248,GO:0044260,GO:…	3.1.11.6	ko:K03602	ko03430,map03430	-	69.9977	0	3.45452	0
gsp_31_scaffold_107_22	468	COG1225@1|root,COG1225@2|Bacteria,1RD4R@1224|Proteobacteria,1RQ7F@1236|Gammaproteobacteria,1J65K@118884|unclassified Gammaproteobacteria	Peroxiredoxin	-	-	1.11.1.15	ko:K03564	-	-	69.9918	0	7.61765	0
gsp_31_scaffold_65_9	606	2AD2S@1|root,312R0@2|Bacteria,1RDQX@1224|Proteobacteria,1S3Y6@1236|Gammaproteobacteria	-	-	-	-	-	-	-	69.8231	0	8.21263	0
[truncated: 3,523 more rows]

## Sheet: DF S5
#Data File S5. Mean normalized gene expression of predicted genes from genomospecies 33 (Sedimenticolaceae sp.) by Spartina alterniflora phenotype and compartment.
ORF	gene_length (bp)	eggNOG_OGs	Description	Preferred_name	GOs	EC	KEGG_ko	KEGG_Pathway	KEGG_Module	Average Normalized transcript abundance (n = 4)
[truncated: 3,386 more rows]

## Sheet: DF S6
#Data File S6. Mean normalized gene expression of predicted genes from genomospecies 68 (Desulfosarcinaceae sp.) by Spartina alterniflora phenotype and compartment.
[truncated: 5,007 more rows]

[truncated: 4 more sheets: DF S7, DF S8, DF S9, DF S10]
